# Supplementary material for: System-level network analysis of nitrogen starvation and recovery in Chlamydomonas reinhardtii reveals potential new targets for increased lipid accumulation
Source: Biotechnol Biofuels. 2014 Dec 24;7:171. doi: 10.1186/s13068-014-0171-1 (PMC4320484; doi:10.1186/s13068-014-0171-1)
Supplement: Additional file 2: Table S1. — List of the 1,534 quantified proteins in whole cell fractions. Protein abundance was determined following an NSAF approach. The mean abundance ± SD for each sampling time is indicated, as well as P- and q-values. Percentage of coverage and number of unique peptides used for identification and score are indicated. Deflines, E.C. number, and MapMan bins were manually curated. Table S2. List of proteins extracted from nuclei-enriched extracts. Spectra were processed as previously described. Deflines, E.C. number, and MapMan bins were manually curated. Table S3. List of the 52 quantified metabolites. Metabolite abundance was estimated from the peak areas of the indicated characteristic ions. The mean normalized abundances with respect to control ± SD for each sampling time are indicated as well as P-values. Table S4. PCA summary, sample scores, and variable loadings of the integrated (proteins, metabolites, physiological measurements) dataset. Table S5. PLS-discriminant analysis correlations of the integrated dataset. Table S6. sPLS analysis correlations of the integrated dataset employing proteins-metabolites as predictive variables and physiological measurements as responsive variables. Table S7. Values of individual replicates of the datasets employed for multivariate analyses. (a) Normalized abundances for proteins; (b, c) normalized abundances for polar metabolites and FAME; (d) physiological measurements. Table S8. List of nuclear proteins obtained after the joint analysis of total protein and nuclear extracts. Spectra were processed as previously described, but one step of in silico fractionation was added to remove non-nuclear contaminants. Deflines, E.C. number, and MapMan bins were manually curated. Table S9. Correspondence between 454 dataset (Miller et al. [33]), Chlamydomonas 5.3, and MapMan analyses. Abundace of 454 detected transcripts is also provided. Table S10. Granger causality analyzed by COVAIN (Sun and Weckwerth, 2012 [38]) between metabolites, pro [file 13068_2014_171_MOESM2_ESM.xlsx]

## Sheet: Table Legends
Table S1: List of the 1534 quantified proteins in whole cell fractions. Protein abundance was estimated following a NSAF approach. The mean abudance ± SD for each sampling time are indicated as well as p- and q-values. Percent of coverage, number of unique peptides used for identification and score are indicated. Deflines, E.C. number and Mapman bins were manually curated.
Table S2: List of proteins extracted from nuclei-enriched extracts. Spectra were processed as previously described. Deflines, E.C. number and MapMan bins were manually curated.
Table S3: List of the 52 quantified metabolites. Metabolite abundance was stimated from the peak areas of the indicated characteristic ions. The mean normalized abudance respect to control ± SD for each sampling time are indicated as well as p-values.
Table S4: PCA summary, sample scores, and variable loadings of the integrated (proteins, metabolites, physiologicla measurements) dataset
Table S5: PLS-Discriminant Analysis correlations of the integrated dataset
Table S6: sPLS Analysis correlations of the integrated dataset employing proteins-metabolites as predictive variables and physiological measurements as responsive variables.
Table S7: Values of individual replicates of the datasets employed for multivariate analyses. (a) normalized abundances for proteins; (b, c) normalized abundance for polar metabolites and FAME; (d) physiological measurements.
Table S8: List of nuclear proteins obtained after the joint analysis of total protein and nuclear extracts. Spectra were processed as previously described, but one step of in-silico fractionation was added to remove non nuclear contaminants. Deflines, E.C. number and MapMan bins were manually curated.
Table S9: Correspondence between 454 dataset (Miller et al. 2010), Chlamydomonas 5.3, and MapMan analyses. Abundace of 454 detected transcripts is also provided.
Table S10: Granger causality analysed by COVAIN (Sun& Weckwerth, 2012) between metabolites, proteins and physiological data.

## Sheet: Table S1
Table S1: List of the 1534 quantified proteins in whole cell fractions. Protein abundance was estimated following a NSAF approach. The mean abudance ± SD for each sampling time are indicated as well as p- and q-values. Percent of coverage, number of unique peptides used for identification and score are indicated. Deflines, E.C. number and Mapman bins were manually curated.
	% Coverage	Σ# Uniq Pep	# AAs	MW [kDa]	calc. pI		Control						Nitrogen Starvation										Nitrogen repletion					Anova (5% FDR)
Accession							0 hours				5 Hours			24 Hours			72 Hours				77 Hours			96 Hours			p-value	q-value	Defline	symbol	E.C.	Functional Bin (Mapman)
g1259.t1	39.93	7	273	29.1945	7.10791	0.122371	±	0.0403614		0.102538	±	0.0145235	0.0990877	±	0.0366645	0.129633	±	0.0174018		0.0960047	±	0.0242293	0.0783104	±	0.0176672		0.261179	0.166176	amino acid binding			13	amino acid metabolism
g6357.t1	6.18	2	421	43.2833	6.63916	0	±	0		0	±	0	0.0270981	±	0.00924326	0.00445958	±	0.00772423		0.00467458	±	0.0080966	0	±	0		0.000141898	0	Enoyl-CoA hydratase		3.1.2.4	13.2.6.3	amino acid metabolism.degradation.aromatic aa.tryptophan
Cre12.g549450.t1.2	8.13	1	209	22.6198	7.1958	0.0145856	±	0.025263		0	±	0	0	±	0	0.0391995	±	0.00738914		0.0112401	±	0.0194685	0.0240213	±	0.0258792		0.0840206	0.0747182	catalytic activity			13.2.6.2	amino acid metabolism.degradation.aromatic aa.tyrosine
g17708.t1	4.87	1	472	50.1962	5.78271	0.0249325	±	0.00560713		0.0207911	±	0.00407429	0.00851429	±	0.00851641	0	±	0		0	±	0	0.00682565	±	0.0118224		0.000530956	0.00286385	Fumarylacetoacetase		3.7.1.2	13.2.6.2	amino acid metabolism.degradation.aromatic aa.tyrosine
Cre03.g204250.t1.2	36.65	18	483	52.6843	5.63037	0.314176	±	0.129678		0.159084	±	0.0174383	0.185682	±	0.0481166	0.18185	±	0.0552218		0.190595	±	0.0569038	0.185522	±	0.042253		0.123086	0.098384	S-Adenosyl homocysteine hydrolase	SAH1	3.3.1.1	13.2.3.4	amino acid metabolism.degradation.aspartate family.methionine
g3755.t1	14.26	5	610	63.7675	8.07471	0.0509253	±	0.0135733		0.0365039	±	0.00525262	0.0282788	±	0.0106393	0.00692779	±	0.00734725		0.00520374	±	0.00528692	0.014788	±	0.00936505		3.50017e-05	0	3-methylcrotonyl-CoA carboxylase beta subunit		6.4.1.4	13.2.4.4	amino acid metabolism.degradation.branched chain group.leucine
g8432.t1	10.32	8	1279	134.628	5.73193	0	±	0		0	±	0	0.00913683	±	0.00529814	0.0169864	±	0.00394637		0.0241806	±	0.00996227	0.00140636	±	0.00243589		2.58268e-05	0	ACETYL CoA CARBOXYLASE BIOTIN CARBOXYLASE SUBUNIT		6.3.4.14	13.2.4.4	amino acid metabolism.degradation.branched chain group.leucine
Cre08.g359350.t1.2	19.22	6	515	56.1599	8.646	0.0518572	±	0.0331975		0.056734	±	0.0151255	0.0441811	±	0.00971643	0.0309018	±	0.0173799		0.0528423	±	0.00703744	0.0349777	±	0.020414		0.504863	0.274195	acetyl-CoA carboxylase, biotin carboxylase subunit [EC:6.4.1.2 6.3.4.14]		6.4.1.2	13.2.4.4	amino acid metabolism.degradation.branched chain group.leucine
Cre06.g296400.t1.2	3.03	1	429	45.351	7.62061	0.0142116	±	0.0246153		0.0244557	±	0.0178844	0	±	0	0	±	0		0	±	0	0	±	0		0.10684	0.0882939	Isovaleryl-CoA dehydrogenase.		1.3.99.10	13.2.4.4	amino acid metabolism.degradation.branched chain group.leucine
g6242.t1	11.77	7	790	82.138	7.32764	0.0347243	±	0.0180008		0.0227308	±	0.00488669	0.0242249	±	0.0107191	0.012479	±	0.0104118		0.00424517	±	0.00437128	0.0169226	±	0.017021		0.0923126	0.0794159	Methylcrotonoyl-CoA carboxylase alpha subunit		6.4.1.4	13.2.4.4	amino acid metabolism.degradation.branched chain group.leucine
Cre17.g723650.t1.2	23.86	7	461	47.3284	7.98682	0.0577995	±	0.0172641		0.0270151	±	0.0055999	0.0288994	±	0.0142193	0.0460338	±	0.0175029		0.0423924	±	0.00548637	0.197946	±	0.0545777		8.97849e-07	0	Acetyl-CoA acyltransferase	ATO1	2.3.1.16	13.2.4.1	amino acid metabolism.degradation.branched chain group.shared
Cre03.g154550.t1.3	16.14	4	347	35.9277	8.17725	0.0624191	±	0.0271742		0.109456	±	0.0782117	0.0323327	±	0.0324399	0.0419789	±	0.0249603		0.045311	±	0.0317804	0.0824227	±	0.00783462		0.2146	0.146465	Pyrroline-5-carboxylate reductase	PCR1	1.5.1.2	13.2.2.3	amino acid metabolism.degradation.glutamate family.arginine
Cre12.g520350.t1.2	5.66	3	548	59.2135	7.63525	0.0450501	±	0.019583		0.0358154	±	0.00701849	0.0245404	±	0.00683987	0.0101313	±	0.00599341		0.0219917	±	0.0064876	0.0202165	±	0.0118394		0.0138318	0.0209937	Aldehyde dehydrogenase		1.5.1.12	13.2.2.2	amino acid metabolism.degradation.glutamate family.proline
Cre01.g036850.t1.2	9.48	4	601	65.8766	7.82568	0.00936918	±	0.0103177		0	±	0	0.00972213	±	0.00563754	0.0101555	±	0.00639967		0.00758731	±	0.00793191	0.00641714	±	0.00644606		0.491152	0.269397	proline catabolic process		1.5.99.8	13.2.2.2	amino acid metabolism.degradation.glutamate family.proline
g15692.t1	3.78	2	846	86.8581	7.23975	0.00882655	±	0.015288		0	±	0	0	±	0	0	±	0		0.00211418	±	0.00366187	0.0109691	±	0.00746535		0.25192	0.162428	Proline oxidase		1.5.99.8	13.2.2.2	amino acid metabolism.degradation.glutamate family.proline
Cre13.g607050.t1.2	7.89	2	342	35.9822	8.04541	0.0144609	±	0.0152242		0.0238127	±	0.016398	0.0222372	±	0.0013164	0.0401891	±	0.00680992		0.0259566	±	0.00441634	0.031974	±	0.01883		0.234994	0.154609	Thiosulfate sulfurtransferase		2.8.1.2	13.2.5.3	amino acid metabolism.degradation.serine-glycine-cysteine group.cysteine
Cre12.g534800.t1.1	17.9	11	1039	111.279	7.51807	0.088805	±	0.0156959		0.0605742	±	0.00462227	0.0438301	±	0.0085885	0.0272377	±	0.00930365		0.0383518	±	0.00423234	0.0379404	±	0.00847241		2.83168e-06	0	Glycine cleavage system, P protein		1.4.4.2	13.2.5.2	amino acid metabolism.degradation.serine-glycine-cysteine group.glycine
Cre03.g193750.t1.3	27.45	8	419	44.6031	8.96826	0.124294	±	0.0141242		0.087382	±	0.0238187	0.0998272	±	0.0106715	0.0886914	±	0.0444023		0.0663391	±	0.0171117	0.0433342	±	0.0121888		0.0102125	0.0165597	Glycine cleavage system, T protein	GCST	2.1.2.10	13.2.5.2	amino acid metabolism.degradation.serine-glycine-cysteine group.glycine
Cre08.g368950.t1.2	6.51	2	476	51.3506	8.1626	0.00398582	±	0.00690364		0.0115617	±	0.00709738	0.00370195	±	0.00641196	0.0116638	±	0.00689998		0.0119808	±	0.00749401	0	±	0		0.12453	0.0995476	3-dehydroquinate synthase		4.2.3.4	13.1.6.1.2	amino acid metabolism.synthesis.aromatic aa.chorismate.3-dehydroquinate synthase
Cre17.g726750.t1.2	14.94	6	502	55.712	7.94287	0.0135907	±	0.0137115		0.0166657	±	0.0121096	0.0121975	±	0.0211268	0.0238001	±	0.0125287		0.0620959	±	0.0114158	0	±	0		0.000498872	0	3-deoxy-D-arabino-heptulosonate 7-phosphate synthetase		2.5.1.54	13.1.6.1.1	amino acid metabolism.synthesis.aromatic aa.chorismate.3-deoxy-D-arabino-heptulosonate 7-phosphate synthase
g8949.t1	7.6	3	566	59.2364	5.69385	0.0436174	±	0.0189602		0.0516219	±	0.0137626	0.0274758	±	0.016809	0.00466558	±	0.00808101		0.031685	±	0.0114219	0.0163956	±	0.0111585		0.00674775	0.0126848	Shikimate 5-dehydrogenase.		4.2.1.10	13.1.6.1.10	amino acid metabolism.synthesis.aromatic aa.chorismate.dehydroquinate/shikimate dehydrogenase
Cre06.g261800.t1.2	32.62	10	374	40.4743	6.32861	0.105951	±	0.0444727		0.155652	±	0.053461	0.100018	±	0.0417247	0.066225	±	0.0336759		0.0611628	±	0.0215676	0.112939	±	0.033892		0.0884007	0.0768717	Prephenate dehydratase	PRD1	4.2.1.51	13.1.6.3.1	amino acid metabolism.synthesis.aromatic aa.phenylalanine.arogenate dehydratase / prephenate dehydratase
g7102.t1	16.77	6	626	66.5278	6.55127	0.00796507	±	0.00840771		0.00421817	±	0.00516618	0.00908877	±	0.0097874	0.0157483	±	0.0131394		0.0252524	±	0.0068598	0.00328748	±	0.00569409		0.0495279	0.0522376	Anthranilate synthase		4.1.3.27	13.1.6.5.1	amino acid metabolism.synthesis.aromatic aa.tryptophan.anthranilate synthase
Cre12.g528700.t1.2	17.57	3	296	30.9764	9.17334	0.00640962	±	0.0111018		0.042825	±	0.0110671	0.031856	±	0.0101702	0.0419549	±	0.0182303		0.0219806	±	0.0236168	0.0405748	±	0.0329996		0.2092	0.144398	Tryptophan synthetase alpha subunit		4.2.1.20	13.1.6.5.5	amino acid metabolism.synthesis.aromatic aa.tryptophan.tryptophan synthase
Cre01.g004300.t1.2	13.49	6	578	64.857	6.66846	0.0170777	±	0.0100377		0.0219312	±	0.00566759	0.0294715	±	0.00505779	0.0210371	±	0.00699198		0.0221681	±	0.0110571	0.00667249	±	0.00670257		0.0520422	0.0538647	Asparagine synthase		6.3.5.4	13.1.3.1	amino acid metabolism.synthesis.aspartate family.asparagine
Cre02.g107300.t1.2	3.72	1	349	37.8822	8.20654	0.0392719	±	0.0253319		0.0363215	±	0.00938645	0.0058483	±	0.0101296	0.0135529	±	0.0137359		0.00673119	±	0.0116588	0.00515397	±	0.00892694		0.0190498	0.0262294	Dihydrodipicolinate synthase		4.2.1.52	13.1.3.5	amino acid metabolism.synthesis.aspartate family.lysine
g5461.t1	22.36	5	322	34.7496	7.31299	0.134908	±	0.0371335		0.121216	±	0.0285196	0.0951469	±	0.0212448	0.0969968	±	0.0414461		0.0563889	±	0.00685617	0.0544163	±	0.0151755		0.0105811	0.0178911	diaminopimelate epimerase activity		5.1.1.7	13.1.3.5.4	amino acid metabolism.synthesis.aspartate family.lysine.diaminopimelate epimerase
Cre16.g656300.t1.3	14.92	3	315	33.408	7.2251	0	±	0		0	±	0	0	±	0	0.0495941	±	0.014474		0.0324503	±	0.0339939	0	±	0		0.00150846	0.00495106	Dihydrodipicolinate reductase		1.3.1.26	13.1.3.5.2	amino acid metabolism.synthesis.aspartate family.lysine.dihydrodipicolinate reductase
Cre14.g627850.t1.2	18.77	4	309	33.394	8.73389	0.0563076	±	0.0236139		0.0549717	±	0.0205284	0.0178056	±	0.019161	0.0271989	±	0.0197253		0.00760255	±	0.013168	0.0167119	±	0.0181848		0.0230192	0.0303734	dihydrodipicolinate reductase activity	DAPB	1.3.1.26	13.1.3.5.2	amino acid metabolism.synthesis.aspartate family.lysine.dihydrodipicolinate reductase
g17751.t1	20.63	7	441	47.8187	8.06006	0.167161	±	0.0198222		0.155264	±	0.0320424	0.0815372	±	0.0286137	0.0592689	±	0.0303747		0.079654	±	0.0157644	0.093729	±	0.0215517		0.000187244	0	transferase activity, transferring nitrogenous groups		2.6.1.83	13.1.3.5.3	amino acid metabolism.synthesis.aspartate family.lysine.LL-diaminopimelic acid aminotransferase
Cre03.g180750.t1.2	38.9	21	815	86.7187	6.3667	0.129358	±	0.0507121		0.107785	±	0.00207581	0.145472	±	0.0342335	0.129467	±	0.0316253		0.193561	±	0.0298629	0.190389	±	0.0155411		0.0162348	0.0232759	Cobalamin-independent methionine synthase	MES1	2.1.1.14	13.1.3.4	amino acid metabolism.synthesis.aspartate family.methionine
g5619.t1	10.52	7	2453	267.666	5.88428	0	±	0		0	±	0	0.0016383	±	0.00163871	0.000765383	±	0.00132568		0.0043559	±	0.00419976	0	±	0		0.0793828	0.0714012	Homocysteine S-methyltransferase		2.1.1.13	13.1.3.4	amino acid metabolism.synthesis.aspartate family.methionine
g5603.t1	30.51	9	390	42.5565	6.48096	0.0223584	±	0.01457		0.0110514	±	0.0135351	0.055962	±	0.0402459	0.0425012	±	0.0343574		0.0511431	±	0.0131489	0.0370355	±	0.0246076		0.29326	0.181795	S-adenosylmethionine synthetase		2.5.1.6	13.1.3.4	amino acid metabolism.synthesis.aspartate family.methionine
Cre16.g669550.t1.2	21.36	11	721	75.6267	6.62451	0.0431414	±	0.0167213		0.0484655	±	0.0035191	0.0416399	±	0.0257486	0.0476505	±	0.00653708		0.0300836	±	0.00874731	0.0450172	±	0.00886488		0.631725	0.324341	Cystathionine beta-lyase		4.4.1.8	13.1.3.4.1	amino acid metabolism.synthesis.aspartate family.methionine.cystathionine gamma-synthase
Cre10.g458500.t1.2	13.36	5	569	61.0167	8.41162	0	±	0		0	±	0	0	±	0	0	±	0		0.0370967	±	0.00885354	0	±	0		4.0532e-10	0	Aspartate kinase		2.7.2.4	13.1.3.6.1.1	amino acid metabolism.synthesis.aspartate family.misc.homoserine.aspartate kinase
g18105.t1	31.2	21	923	98.9769	8.20654	0.0928994	±	0.0285279		0.0843	±	0.0070618	0.0719133	±	0.014834	0.0552954	±	0.0146132		0.0596441	±	0.00801637	0.0817815	±	0.019806		0.0965767	0.0825609	bifunctional aspartokinase / homoserine dehydrogenase 1 [EC:2.7.2.4 1.1.1.3]		2.7.2.4	13.1.3.6.1.1	amino acid metabolism.synthesis.aspartate family.misc.homoserine.aspartate kinase
g9648.t1	21.62	5	370	39.9098	9.1001	0.18985	±	0.0498304		0.117139	±	0.0376668	0.180299	±	0.0440738	0.100722	±	0.00976519		0.131316	±	0.0432064	0.0995752	±	0.0245757		0.0261041	0.0334284	Aspartate semialdehyde dehydrogenase		1.2.1.11	13.1.3.6.1.2	amino acid metabolism.synthesis.aspartate family.misc.homoserine.aspartate semialdehyde dehydrogenase
Cre10.g451900.t1.1	28.31	11	498	54.3786	8.36768	0.186465	±	0.0942106		0.217756	±	0.0127708	0.110076	±	0.0380312	0.103585	±	0.0280419		0.136231	±	0.0251399	0.120811	±	0.00929515		0.0311631	0.0377312	Threonine synthase	THS1	4.2.3.1	13.1.3.2.1	amino acid metabolism.synthesis.aspartate family.threonine.threonine synthase
Cre10.g434750.t1.2	19.64	9	555	60.1746	8.104	0.123915	±	0.016309		0.188083	±	0.0207097	0.10199	±	0.0223303	0.0730913	±	0.0257837		0.0892038	±	0.0305967	0.11379	±	0.0182883		0.000173134	0	Acetohydroxy acid isomeroreductase	AAI1	1.1.1.86	13.1.4.1	amino acid metabolism.synthesis.branched chain group.common
g9140.t1	10.4	4	683	74.0162	7.41553	0.00452253	±	0.00783325		0.0221004	±	0.00809235	0.0198735	±	0.0147274	0.0100219	±	0.0114421		0.0302867	±	0.008087	0	±	0		0.00826653	0.0140777	Acetolactate synthase, large subunit	ALS1	2.2.1.6	13.1.4.1	amino acid metabolism.synthesis.branched chain group.common
g1235.t1	23.17	8	492	52.8651	8.83643	0.0177645	±	0.0193212		0.107587	±	0.0373665	0.0928743	±	0.0137915	0.0575875	±	0.0141376		0.112712	±	0.0102669	0.0570777	±	0.0195296		0.000185603	0	Acetolactate synthase, small subunit	ALS2	2.2.1.6	13.1.4.1.1	amino acid metabolism.synthesis.branched chain group.common.acetolactate synthase
Cre05.g245900.t1.2	31.82	7	396	42.5008	9.05615	0.0239552	±	0.0414915		0.0411311	±	0.0283238	0.0523067	±	0.0261613	0.0180233	±	0.0115245		0.0210014	±	0.0134181	0.0380077	±	0.029644		0.599341	0.311344	Branched-chain amino acid aminotransferase		2.6.1.42	13.1.4.1.4	amino acid metabolism.synthesis.branched chain group.common.branched-chain amino acid aminotransferase
g5818.t1	15.45	7	686	73.8289	6.84424	0.0144778	±	0.00853589		0.0321358	±	0.0123821	0.030152	±	0.0115288	0.0273945	±	0.00828458		0.0364756	±	0.0152697	0.0324679	±	0.0166672		0.384216	0.223449	2-isopropylmalate synthase [EC:2.3.3.13]		2.3.3.13	13.1.4.4.1	amino acid metabolism.synthesis.branched chain group.leucine specific.2-isopropylmalate synthase
Cre07.g325400.t1.2	26	8	400	42.7844	7.97217	0.134392	±	0.0581474		0.147757	±	0.0335988	0.0854008	±	0.00945745	0.11112	±	0.0460265		0.0665305	±	0.0190855	0.0762878	±	0.0272001		0.0701059	0.0657065	3-Isopropylmalate dehydrogenase	LEU3	1.1.1.85	13.1.4.4.3	amino acid metabolism.synthesis.branched chain group.leucine specific.3-isopropylmalate dehydrogenase
Cre01.g004500.t1.2	24.44	8	487	52.769	7.31299	0.118376	±	0.0233056		0.150922	±	0.0174025	0.101635	±	0.0111112	0.0952742	±	0.0488356		0.145701	±	0.0300952	0.0820093	±	0.0236205		0.0425017	0.0463158	Isopropylmalate dehydratase, large subunit	LEU1L	4.2.1.35	13.1.4.4.3	amino acid metabolism.synthesis.branched chain group.leucine specific.3-isopropylmalate dehydrogenase
Cre10.g451950.t1.2	12.48	5	521	57.7847	7.76709	0.0475793	±	0.0152377		0.069848	±	0.0184606	0.0249823	±	0.0109228	0.0250074	±	0.0166785		0.020816	±	0.0060526	0.072779	±	0.0284851		0.00308695	0.0066591	Alanine aminotransferase		2.6.1.2	13.1.1.3.1	amino acid metabolism.synthesis.central amino acid metabolism.alanine.alanine aminotransferase
Cre06.g294650.t1.2	18.48	6	422	46.0306	8.54346	0.0981073	±	0.0326734		0.109489	±	0.0271273	0.071723	±	0.011326	0.072705	±	0.0165041		0.0457349	±	0.0163341	0.124904	±	0.0183849		0.00334198	0.0066591	Alanine-glyoxylate transaminase	AGT1	2.6.1.51	13.1.1.3.11	amino acid metabolism.synthesis.central amino acid metabolism.alanine.alanine-glyoxylate aminotransferase
Cre01.g005150.t1.1	24.78	8	448	48.76	8.45557	0.359361	±	0.107838		0.208366	±	0.00390607	0.134218	±	0.0188337	0.0808783	±	0.00908951		0.0498087	±	0.0148073	0.170808	±	0.0125317		2.24586e-06	0	Alanine-glyoxylate transaminase / serine-glyoxylate transaminase / serine-pyruvate transaminase [EC:2.6.1.44 2.6.1.45 2.6.1.51]	SGA1	2.6.1.51	13.1.1.3.11	amino acid metabolism.synthesis.central amino acid metabolism.alanine.alanine-glyoxylate aminotransferase
Cre02.g147200.t1.2	16	4	425	44.5599	6.26514	0.00446411	±	0.00773207		0.013472	±	0.0164998	0.0182554	±	0.0131993	0.00441761	±	0.00765153		0.0111515	±	0.0114674	0.00846464	±	0.0146612		0.718054	0.359631	AMINOTRANSFERASE		2.6.1	13.1.1.2.1	amino acid metabolism.synthesis.central amino acid metabolism.aspartate.aspartate aminotransferase
Cre02.g097900.t1.2	39.25	12	428	47.0462	8.92432	0.153143	±	0.0476219		0.140359	±	0.00759867	0.119697	±	0.0344679	0.184131	±	0.019837		0.140867	±	0.0455036	0.125537	±	0.0492642		0.378061	0.220837	Aspartate aminotransferase	AST3	2.6.1.1	13.1.1.2.1	amino acid metabolism.synthesis.central amino acid metabolism.aspartate.aspartate aminotransferase
g9594.t1	24.48	8	433	46.5028	8.646	0.0646557	±	0.0394737		0.0453275	±	0.00888252	0.156373	±	0.0490901	0.0665983	±	0.0220946		0.0806167	±	0.0192119	0.286326	±	0.0313531		1.33671e-07	0	Aspartate aminotransferase		2.6.1.1	13.1.1.2.1	amino acid metabolism.synthesis.central amino acid metabolism.aspartate.aspartate aminotransferase
g2974.t1	31.33	10	383	41.0584	8.47021	0.0454283	±	0.0190514		0.0949326	±	0.0248464	0.134234	±	0.0137626	0.188742	±	0.0440639		0.148826	±	0.01496	0.0749775	±	0.0302607		3.8533e-05	0	N-acetyl-gamma-glutamyl-phosphate reductase	AGPR	1.2.1.38	13.1.2.3	amino acid metabolism.synthesis.glutamate family.arginine
Cre01.g015000.t1.2	30.29	7	340	35.9492	8.41162	0.0692844	±	0.0299821		0.0907524	±	0.0218773	0.0950239	±	0.0197514	0.181072	±	0.0553482		0.102474	±	0.0536716	0.0730373	±	0.0448959		0.0348575	0.041093	Acetylglutamate kinase		2.7.2.8	13.1.2.3.2	amino acid metabolism.synthesis.glutamate family.arginine.acetylglutamate kinase
Cre16.g694850.t1.2	15.09	4	464	47.327	6.96143	0.00665708	±	0.0115304		0.0123397	±	0.015113	0.0201881	±	0.00592429	0.0300785	±	0.0143862		0.0289178	±	0.014712	0.0186312	±	0.0116106		0.217011	0.147415	N-acetylglutamate synthase		2.3.1.35	13.1.2.3.2	amino acid metabolism.synthesis.glutamate family.arginine.acetylglutamate kinase
Cre01.g021250.t1.3	24.8	10	508	55.6593	7.02002	0.0672711	±	0.0153405		0.0815317	±	0.0206769	0.145757	±	0.0298305	0.15379	±	0.0278676		0.12945	±	0.0230071	0.0844508	±	0.0080274		0.000292181	0	Argininosuccinate lyase	ARG7	4.3.2.1	13.1.2.3.23	amino acid metabolism.synthesis.glutamate family.arginine.argininosuccinate lyase
Cre09.g416050.t1.2	53.29	21	441	48.9903	8.27979	0.0801935	±	0.00728059		0.0851531	±	0.0379393	0.200845	±	0.0189484	0.262331	±	0.0401732		0.212741	±	0.0510104	0.0814927	±	0.0203112		1.74446e-06	0	Argininosuccinate synthase	AGS1	6.3.4.5	13.1.2.3.22	amino acid metabolism.synthesis.glutamate family.arginine.arginosuccinate synthase
Cre12.g489700.t1.2	24.18	6	364	40.3605	8.27979	0.0376536	±	0.024288		0.0151192	±	0.00928118	0.0611471	±	0.0264058	0.137373	±	0.0243384		0.0959514	±	0.027423	0.0399247	±	0.0281716		8.53859e-05	0	Ornithine carbamoyltransferase	OTC	2.1.3.3	13.1.2.3.21	amino acid metabolism.synthesis.glutamate family.arginine.ornithine carbamoyltransferase
g2991.t1	13.86	6	664	68.6957	7.02002	0.0961859	±	0.0260023		0.0652256	±	0.00759406	0.0514444	±	0.0132895	0.0311624	±	0.0155168		0.0493358	±	0.00749154	0.0634794	±	0.0115438		0.00144911	0.00286385	Glutamic-gamma-semialdehyde dehydrogenase	5PCS2	2.7.2.11	13.1.2.2	amino acid metabolism.synthesis.glutamate family.proline
g10171.t1	15.55	4	431	46.5041	7.28369	0.0503479	±	0.00922238		0.0455379	±	0.00892374	0.0220898	±	0.0143555	0.0165597	±	0.0105887		0.0321115	±	0.012774	0.0379543	±	0.0112374		0.0124434	0.0189274	ATP phosphoribosyltransferase [EC:2.4.2.17]		2.4.2.17	13.1.7.1	amino acid metabolism.synthesis.histidine.ATP phosphoribosyl transferase
Cre02.g077350.t1.2	14.75	4	434	46.0955	5.8208	0.0374375	±	0.0259454		0.0518194	±	0.00937806	0.0269263	±	0.0156136	0.0280171	±	0.0093119		0.0409586	±	0.0125797	0.0477966	±	0.0239659		0.437796	0.246999	Histidinol dehydrogenase		1.1.1.23	13.1.7.9	amino acid metabolism.synthesis.histidine.histidinol dehydrogenase
g11956.t1	26.09	8	483	50.1637	6.87354	0.0677474	±	0.0251977		0.0832811	±	0.00981521	0.0520427	±	0.0289598	0.0346275	±	0.0243585		0.0767572	±	0.0210454	0.0381289	±	0.0173813		0.0651761	0.0622127	Glutamine amidotransferase/cyclase		4.1.3.-	13.1.7.4	amino acid metabolism.synthesis.histidine.N'-5'-phosphoribosyl-formimino-5-aminoimidazole-4-carboxamide ribonucleotide isomerase
Cre03.g172850.t1.2	9.6	3	396	41.798	9.01221	0.012489	±	0.0131482		0.017552	±	0.0116414	0.00960087	±	0.0096165	0.0225612	±	0.0226551		0.0214545	±	0.0145734	0.0279763	±	0.0163838		0.703006	0.353086	O-acetylserine (Thiol)-lyase/cysteine synthase		2.5.1.47	13.1.5.3.1	amino acid metabolism.synthesis.serine-glycine-cysteine group.cysteine.OASTL
Cre16.g685550.t1.2	39	11	359	37.9031	8.5874	0.0414413	±	0.0271633		0.0614071	±	0.0236605	0.0676841	±	0.019168	0.100644	±	0.0398709		0.0929263	±	0.0297636	0.0925039	±	0.0653364		0.379584	0.221651	O-acetylserine (Thiol)-lyase/cysteine synthase		2.5.1.47	13.1.5.3.1	amino acid metabolism.synthesis.serine-glycine-cysteine group.cysteine.OASTL
Cre07.g344550.t1.2	50.29	19	513	54.3402	8.35303	0.367157	±	0.0622775		0.322416	±	0.0285758	0.270647	±	0.0257139	0.172724	±	0.034734		0.295666	±	0.0418593	0.241675	±	0.0264638		0.000192501	0	D-isomer specific 2-hydroxyacid dehydrogenase, NAD binding domain		1.1.1.95	13.1.5.1.1	amino acid metabolism.synthesis.serine-glycine-cysteine group.serine.phosphoglycerate dehydrogenase
Cre07.g344400.t1.2	59.33	24	509	54.2702	8.17725	0.380276	±	0.0335401		0.359357	±	0.0481958	0.323424	±	0.0142086	0.266393	±	0.0520903		0.37904	±	0.0255599	0.36109	±	0.0401012		0.0132932	0.0197784	Phosphoglycerate dehydrogenase.		1.1.1.95	13.1.5.1.1	amino acid metabolism.synthesis.serine-glycine-cysteine group.serine.phosphoglycerate dehydrogenase
Cre07.g331550.t1.2	42.22	12	405	44.1016	8.71924	0.174493	±	0.0142583		0.182654	±	0.0268386	0.249997	±	0.0393482	0.361261	±	0.044707		0.296427	±	0.0445161	0.14133	±	0.0382737		4.54407e-06	0	Phosphoserine aminotransferase	PST1	2.6.1.52	13.1.5.1.2	amino acid metabolism.synthesis.serine-glycine-cysteine group.serine.phosphoserine aminotransferase
Cre17.g704350.t1.2	10.42	2	307	33.4756	5.45264	0	±	0		0	±	0	0.00664839	±	0.0115154	0.0198809	±	0.0125283		0.00451364	±	0.00781786	0	±	0		0.0354076	0.041093			4.4.1.5	24.2	Biodegradation of Xenobiotics.lactoylglutathione lyase
Cre17.g715900.t1.2	10.48	3	525	58.2472	7.10791	0.0224155	±	0.00504108		0.0186922	±	0.00366298	0.0213172	±	0.0060194	0.00397954	±	0.00689276		0.00979482	±	0.00587884	0.0137561	±	0.00913997		0.0147958	0.0219964	dihydrofolate reductase / thymidylate synthase [EC:1.5.1.3 2.1.1.45]		2.1.1.45	25	C1-metabolism
Cre13.g566000.t1.2	12.09	6	637	67.729	6.80029	0.0710145	±	0.00716782		0.0439451	±	0.00622434	0.0419844	±	0.0147847	0.0112385	±	0.013543		0.0244352	±	0.0104506	0.0366107	±	0.0097257		7.37758e-05	0	formate-tetrahydrofolate ligase activity		6.3.4.3	25	C1-metabolism
Cre10.g433600.t1.2	12.67	7	600	65.854	5.5542	0.0599829	±	0.0246448		0.0302993	±	0.00793013	0.0382793	±	0.0166464	0.028679	±	0.00726565		0.0506468	±	0.0034764	0.0438058	±	0.0115174		0.088652	0.0775597	methylenetetrahydrofolate reductase (NADPH) activity	Cre16.g687350.t1.2	1.5.1.20	25	C1-metabolism
Cre17.g698450.t1.2	10.57	2	369	38.0764	9.33447	0.0204014	±	0.0204028		0.0143121	±	0.0175286	0.0204384	±	0.015194	0.0222024	±	0.00418518		0.0172048	±	0.0174798	0.00974925	±	0.0168862		0.933271	0.447963	catalytic activity		1.5.1.5	25.5	C1-metabolism.Methylenetetrahydrofolate dehydrogenase & Methenyltetrahydrofolate cyclohydrolase
Cre03.g182450.t1.2	15.59	4	340	35.8389	8.80713	0.0838896	±	0.0164445		0.074566	±	0.0192698	0.0447361	±	0.00264829	0.0449908	±	0.0355794		0.0522186	±	0.00888463	0.0466671	±	0.0211403		0.106954	0.0882939	METHYLENETETRAHYDROFOLATE DEHYDROGENASE		1.5.1.6	25.5	C1-metabolism.Methylenetetrahydrofolate dehydrogenase & Methenyltetrahydrofolate cyclohydrolase
Cre09.g396100.t1.2	16	2	175	18.224	8.55811	0.106232	±	0.0516361		0.0875245	±	0.00877544	0.0217325	±	0.0218491	0	±	0		0	±	0	0	±	0		1.8376e-05	0	Cell wall protein pherophorin-C15	PHC15		10.5	cell wall.cell wall proteins
g6305.t1	11.29	4	443	47.0868	8.63135	0.08243	±	0.0172172		0.0686486	±	0.0127139	0.0764187	±	0.0161356	0.0721772	±	0.0188638		0.0538602	±	0.00590889	0.0354928	±	0.0151178		0.0126366	0.0197784	Cell wall protein pherophorin-C3			10.5	cell wall.cell wall proteins
Cre13.g565800.t1.2	32.27	8	344	39.3325	6.32861	0.117183	±	0.0214835		0.141253	±	0.0179062	0.149452	±	0.0153229	0.236187	±	0.0379235		0.220111	±	0.0311371	0.204837	±	0.0381663		0.000252671	0	UDP-Glucose:protein transglucosylase	UPT1	5.4.99.-	10.5.5	cell wall.cell wall proteins.RGP
Cre14.g621750.t1.2	17.36	9	887	89.0533	7.79639	0.0112427	±	0.0118675		0.00297697	±	0.00364603	0.0193461	±	0.0110783	0.02836	±	0.0125784		0.0222593	±	0.00904817	0.0113084	±	0.0152671		0.12692	0.100483	UDP-N-acetylglucosamine-pyrophosphorylase	UAP2	2.7.7.64	10.1.1.20	cell wall.precursor synthesis.NDP sugar pyrophosphorylase.multiple NDP-Sugars
Cre14.g626900.t1.2	10.25	2	244	27.6351	5.84619	0	±	0		0.021644	±	0.0265084	0.0146983	±	0.0147027	0.045508	±	0.0269212		0.0233724	±	0.0146195	0.00737187	±	0.0127685		0.0976556	0.0832181	Eukaryotic phosphomannomutase	PMM	5.4.2.8	10.1.21	cell wall.precursor synthesis.phosphomannomutase
g9579.t1	23.23	5	310	34.9829	6.87354	0.00983353	±	0.0170322		0.00923486	±	0.0113103	0.018153	±	0.0105655	0.026428	±	0.00498171		0.0165179	±	0.0166299	0.016195	±	0.0174476		0.68209	0.344911	3,5-epimerase/4-reductase [EC:5.1.3.- 1.1.1.-]		5.1.3.-	10.1.10	cell wall.precursor synthesis.UDP-glucose 4,6-dehydratase
g6328.t1	20.92	9	478	52.6909	6.07471	0.0686255	±	0.0366797		0.0811245	±	0.016893	0.102904	±	0.0305492	0.105711	±	0.01761		0.122897	±	0.0223656	0.0725081	±	0.0281759		0.128819	0.101735	UDP-glucose dehydrogenase		1.1.1.22	10.1.4	cell wall.precursor synthesis.UGD
g4686.t1	7.16	2	349	38.8925	6.52197	0.0141709	±	0.0149189		0	±	0	0.0264006	±	0.016878	0.00992184	±	0.00999226		0.0187048	±	0.0116023	0.0147965	±	0.0161006		0.27134	0.171199	UDP-glucose 4-epimerase/UDP-sulfoquinovose synthase		5.1.3.2	10.1.2	cell wall.precursor synthesis.UGE
Cre02.g083800.t1.2	23.16	6	367	40.6888	7.06396	0	±	0		0	±	0	0	±	0	0.056381	±	0.028074		0.068128	±	0.0267292	0	±	0		2.40152e-05	0	dTDP-glucose 4,6-dehydratase		4.2.1.76	10.1.5	cell wall.precursor synthesis.UXS
Cre03.g169400.t1.2	21.65	5	328	36.8178	7.6792	0	±	0		0.0167786	±	0.0102999	0.0107447	±	0.0186103	0.0588313	±	0.0167094		0.0469668	±	0.0139041	0	±	0		3.10538e-05	0	UDP-D-glucuronic acid decarboxylase		4.1.1.35	10.1.5	cell wall.precursor synthesis.UXS
Cre06.g292500.t1.2	15.74	3	235	26.2345	6.78564	0	±	0		0	±	0	0.017101	±	0.0171053	0.0764707	±	0.00983054		0.0201675	±	0.0207389	0.0356837	±	0.0230884		6.01183e-05	0	Cyclophilin-like protein; cyclophilin-like protein		5.2.1.8	31.3.1	cell.cycle.peptidylprolyl isomerase
Cre12.g496000.t1.3	38	6	200	21.1558	9.34912	0.192659	±	0.105003		0.154279	±	0.0371914	0.131698	±	0.026132	0.100428	±	0.0530493		0.0958086	±	0.0284547	0.137371	±	0.0604252		0.376028	0.220551	Peptidyl-prolyl cis-trans isomerase, cyclophilin-type		5.2.1.8	31.3.1	cell.cycle.peptidylprolyl isomerase
Cre12.g561000.t1.3	16.02	4	337	35.491	10.1255	0.0239615	±	0.0299471		0.0404965	±	0.0257442	0.0221119	±	0.0153624	0.043853	±	0.0274546		0.0169225	±	0.010585	0.00955996	±	0.0165583		0.392295	0.226301	Peptidyl-prolyl cis-trans isomerase, cyclophilin-type		5.2.1.8	31.3.1	cell.cycle.peptidylprolyl isomerase
Cre03.g174750.t1.2	3.19	1	313	33.0525	9.65674	0.0256694	±	0.0160319		0.0175827	±	0.0107935	0.0063185	±	0.010944	0.0261747	±	0.00493396		0.0107146	±	0.0110329	0.0107515	±	0.0186222		0.318478	0.193363	Peptidyl-prolyl cis-trans isomerase, cyclophilin-type		5.2.1.8	31.3.1	cell.cycle.peptidylprolyl isomerase
Cre12.g544150.t1.2	32.92	6	243	25.5361	9.78857	0.170223	±	0.118027		0.217699	±	0.00643478	0.131552	±	0.027804	0.172828	±	0.0207605		0.14282	±	0.0171079	0.179314	±	0.0379482		0.459035	0.255877	Peptidyl-prolyl cis-trans isomerase, cyclophilin-type		5.2.1.8	31.3.1	cell.cycle.peptidylprolyl isomerase
Cre01.g002300.t1.2	18.6	3	172	18.368	7.78174	0.115367	±	0.0582138		0.186516	±	0.0268101	0.109651	±	0.0374565	0.0920577	±	0.0323325		0.0984257	±	0.0434934	0.17539	±	0.0416151		0.0410926	0.0450927	Peptidyl-prolyl cis-trans isomerase, cyclophilin-type		5.2.1.8	31.3.1	cell.cycle.peptidylprolyl isomerase
Cre13.g588100.t1.2	26.43	5	280	29.1089	9.78857	0.0888082	±	0.0720292		0.0350479	±	0.00686809	0.0553185	±	0.0221039	0.067194	±	0.0322673		0.0725165	±	0.023745	0.0267184	±	0.0269861		0.33517	0.201519	Peptidyl-prolyl cis-trans isomerase, cyclophilin-type		5.2.1.8	31.3.1	cell.cycle.peptidylprolyl isomerase
Cre01.g047700.t1.2	9.81	2	377	40.2023	5.36377	0	±	0		0	±	0	0.00467408	±	0.00809574	0.0203944	±	0.0127446		0.00367556	±	0.00636626	0	±	0		0.0104497	0.0165597	Peptidyl-prolyl cis-trans isomerase, cyclophilin-type		5.2.1.8	31.3.1	cell.cycle.peptidylprolyl isomerase
g9881.t1	5.31	2	603	65.0687	5.021	0	±	0		0	±	0	0.00620202	±	0.00622259	0.00311357	±	0.00539287		0.0215836	±	0.00669737	0.00639585	±	0.00642468		0.000559747	0.00286385	Peptidyl-prolyl cis-trans isomerase, FKBP-type		5.2.1.8	31.3.1	cell.cycle.peptidylprolyl isomerase
g6624.t2	22.43	4	214	22.6639	9.48096	0.138662	±	0.0413047		0.0659974	±	0.0336033	0.061248	±	0.0266574	0.0726247	±	0.0323938		0.068131	±	0.0206935	0.143265	±	0.0287697		0.00750285	0.0140777	protein folding		5.2.1.8	31.3.1	cell.cycle.peptidylprolyl isomerase
Cre06.g303300.t1.2	20.85	6	398	42.2565	5.87158	0.0403745	±	0.025216		0.0739704	±	0.0144955	0.0536016	±	0.0283134	0.0744373	±	0.00682264		0.0724195	±	0.0110261	0.0637662	±	0.0189269		0.222199	0.149698	Putative peptidyl-prolyl cis-trans isomerase, cyclophilin-type	CYN37	5.2.1.8	31.3.1	cell.cycle.peptidylprolyl isomerase
Cre06.g304500.t1.2	9.58	2	355	40.3815	5.68115	0	±	0		0.00806424	±	0.00987664	0	±	0	0.0156394	±	0.0092518		0.0245007	±	0.0149935	0.0267947	±	0.0272758		0.104816	0.0872349	Zygote-specific protein			31.7.1	cell.development.zygote
Cre12.g556250.t1.2	12.89	6	481	54.2042	9.37842	0	±	0		0.0144503	±	0.00958418	0.0310423	±	0.00960153	0.0395102	±	0.0133276		0.0418404	±	0.00549832	0.0192929	±	0.0131303		0.000331138	0	Septin-like protein			31.2	cell.division
Cre17.g729800.t1.2	12.8	3	422	44.7166	8.86572	0.0923238	±	0.0421944		0.0828047	±	0.00601248	0.0498892	±	0.00977743	0.0575494	±	0.0141406		0.0485934	±	0.0117099	0.0983775	±	0.0281938		0.0420737	0.0455747	Membrane insertion protein, OxaA/YidC			31.2.5	cell.division.plastid
Cre05.g233150.t1.3	22.37	6	389	40.5072	10.0815	0.0653819	±	0.00684995		0.0960461	±	0.0199092	0.0537989	±	0.0170585	0.069371	±	0.0107233		0.0659349	±	0.00721397	0.0864296	±	0.0112272		0.0104051	0.0165597	Predicted nucleoside-diphosphate sugar epimerase		1.6.5.3	31.2.5	cell.division.plastid
Cre12.g506000.t1.2	6	3	567	63.4942	5.60498	0	±	0		0	±	0	0.00681713	±	0.00683854	0.0135603	±	0.00847391		0.00244389	±	0.00423295	0	±	0		0.0136728	0.0209937	Flagellar outer dynein arm intermediate chain 2			31.6.1.4.2	cell.motility.eukaryotes.axonemal dyneins.inner arm
Cre07.g356400.t1.2	23.5	3	183	21.2885	4.91943	0.0477603	±	0.0519455		0.0144294	±	0.0176723	0.0723024	±	0.0329689	0.118719	±	0.0275815		0.141137	±	0.0228662	0.17326	±	0.036437		0.000127628	0	Centriole proteome protein; GMP phosphodiesterase, delta subunit		3.1.4.35	31.6.1.1	cell.motility.eukaryotes.basal bodies
Cre02.g113400.t1.2	7.82	2	307	34.1487	9.01221	0.0100615	±	0.0174271		0.0272514	±	0.0198014	0.011682	±	0.0116855	0.0180846	±	0.0106983		0.00582605	±	0.010091	0.00585907	±	0.0101482		0.410234	0.234835	Parkin co-regulated protein			31.6.1.1	cell.motility.eukaryotes.basal bodies
Cre07.g321400.t1.3	8.31	12	1914	199.116	5.22412	0.00260509	±	0.00274986		0.00425494	±	0.00293005	0.0140053	±	0.00624935	0.0445884	±	0.00741795		0.0213324	±	0.00439178	0.00841122	±	0.00180052		1.7599e-08	0	Flagellar Associated Protein			31.6.1.10	cell.motility.eukaryotes.flagellar associated proteins
Cre02.g081050.t1.2	23.25	9	529	55.8564	6.56592	0.0339628	±	0.0196578		0.0692118	±	0.0188658	0.0614815	±	0.0138519	0.0556035	±	0.0145784		0.0779091	±	0.0150842	0.110821	±	0.0125788		0.000494024	0	Flagellar Associated Protein	FAP24		31.6.1.10	cell.motility.eukaryotes.flagellar associated proteins
Cre06.g298350.t1.2	15.06	4	425	47.2128	5.59229	0.0365227	±	0.0227019		0.0658659	±	0.00932919	0.0357888	±	0.00211863	0.0417855	±	0.0131054		0.0537779	±	0.0206573	0.036996	±	0.0157581		0.155427	0.115622	Flagellar Associated Protein			31.6.1.10	cell.motility.eukaryotes.flagellar associated proteins
Cre04.g218100.t1.2	26.17	4	214	23.932	5.14795	0.0548022	±	0.0421347		0.079375	±	0.0296415	0.0440626	±	0.0140671	0.0937378	±	0.0169655		0.0654099	±	0.0308339	0.041482	±	0.0261941		0.213746	0.146056	Flagellar Associated Protein			31.6.1.10	cell.motility.eukaryotes.flagellar associated proteins
Cre09.g395250.t1.3	13.2	3	485	49.7654	5.41455	0.00628535	±	0.0108865		0	±	0	0.00841673	±	0.0145782	0.0186318	±	0.019156		0.0300619	±	0.00913075	0.0159039	±	0.0159756		0.13295	0.104326	Flagellar Associated Protein			31.6.1.10	cell.motility.eukaryotes.flagellar associated proteins
Cre12.g531800.t1.1	5.72	2	507	54.6204	7.23975	0	±	0		0	±	0	0.00359814	±	0.00623216	0.0224126	±	0.00899521		0.00626092	±	0.00636098	0	±	0		0.00027118	0	Flagellar Associated Protein			31.6.1.10	cell.motility.eukaryotes.flagellar associated proteins
Cre02.g091700.t1.2	6.77	3	635	71.9405	7.53271	0	±	0		0.00831677	±	0.0101859	0.0180637	±	0.0063766	0.0175613	±	0.0111807		0.017079	±	0.00496599	0	±	0		0.00711066	0.0126848	Protofilament ribbon protein of flagellar microtubules			31.6.1.10	cell.motility.eukaryotes.flagellar associated proteins
g4545.t1	1.15	1	1306	145.133	5.32568	0.0046993	±	0.0046995		0.00219204	±	0.00268469	0.00582322	±	0.000344723	0.00345957	±	0.00355692		0.00436667	±	0.00273135	0	±	0		0.220463	0.148899	WD domain, G-beta repeat			31.6.1.10	cell.motility.eukaryotes.flagellar associated proteins
g5112.t1	27.78	4	180	19.0446	4.66553	0.0277007	±	0.0292401		0.110272	±	0.040578	0.083649	±	0.027821	0.09162	±	0.0662831		0.116391	±	0.0393688	0.126831	±	0.0588631		0.163609	0.120247				31.6.1.10	cell.motility.eukaryotes.flagellar associated proteins
Cre16.g650600.t1.2	12.08	13	1987	205.159	5.68115	0.0479516	±	0.0141213		0.0425452	±	0.00784585	0.0376358	±	0.00987079	0.0368988	±	0.0146018		0.0179705	±	0.0085924	0.00570602	±	0.0045618		0.000814859	0.00286385	Mastigoneme-like flagellar protein			31.6.1.8	cell.motility.eukaryotes.flagellar membrane proteins
Cre17.g715300.t1.2	3.65	5	1644	183.094	5.09717	0.00715825	±	0.00160983		0.00596923	±	0.00116975	0.00573564	±	0.00183112	0.00516116	±	0.00331821		0.00466598	±	0.00348796	0.00854082	±	0.00292231		0.483855	0.266759	Polycystin cation channel			31.6.1.8	cell.motility.eukaryotes.flagellar membrane proteins
Cre13.g572700.t1.2	1.98	2	1367	150.695	6.56592	0	±	0		0	±	0	0	±	0	0.00115965	±	0.00200857		0.00376173	±	0.00225779	0.00150546	±	0.00260753		0.0726749	0.0673964	Intraflagellar transport protein 144			31.6.1.3.2.1	cell.motility.eukaryotes.intraflagellar transport.IFT particle protein.complex A
Cre04.g219250.t1.2	6.17	2	454	50.3627	5.2876	0.00417896	±	0.00723817		0.00949345	±	0.0116271	0.00449572	±	0.00778681	0.00827086	±	0.0143255		0.0121662	±	0.00764378	0	±	0		0.648471	0.330232	Intraflagellar transport protein 52			31.6.1.3.2.2	cell.motility.eukaryotes.intraflagellar transport.IFT particle protein.complex B
Cre10.g467000.t1.2	2.56	1	469	51.2768	5.09717	0.0144606	±	0.0146075		0	±	0	0.0162156	±	0.000959933	0.0140884	±	0.00847392		0.0130187	±	0.0077121	0.0153986	±	0.0102313		0.246538	0.16048	Intraflagellar transport protein 57			31.6.1.3.2.2	cell.motility.eukaryotes.intraflagellar transport.IFT particle protein.complex B
Cre03.g197500.t1.2	33.99	9	456	47.4547	5.24951	0.063571	±	0.0318734		0.0645619	±	0.0126518	0.070907	±	0.0334294	0.0861719	±	0.0509979		0.127017	±	0.035018	0.131114	±	0.0229014		0.0619405	0.0604505	Calmodulin related	MOT6		31.6.1.11	cell.motility.eukaryotes.other
Cre07.g330200.t1.2	10.78	2	269	29.527	5.12256	0.0141059	±	0.0244322		0.0471235	±	0.012178	0.0432114	±	0.0165635	0.0433287	±	0.00919018		0.0417336	±	0.0171482	0.0441138	±	0.0347725		0.422735	0.23965	Radial spoke protein 9			31.6.1.5.1	cell.motility.eukaryotes.radial spoke.head
Cre12.g544000.t1.2	9.4	2	521	55.3213	4.7417	0	±	0		0.00506828	±	0.00620735	0.00391757	±	0.00678544	0.0147575	±	0.00922209		0.004509	±	0.00780981	0	±	0		0.0900909	0.0781514	Radial spoke protein 5			31.6.1.5.2	cell.motility.eukaryotes.radial spoke.stalk
g11967.t1	3.63	2	1101	113.754	5.42725	0	±	0		0	±	0	0	±	0	0.00504267	±	0.0029831		0	±	0	0	±	0		0.000268556	0	26S proteasome regulatory complex, subunit PSMD10			31.1	cell.organisation
Cre13.g603700.t1.2	41.11	11	377	41.8089	5.47803	0.251227	±	0.0463501		0.245115	±	0.0607305	0.207474	±	0.0341279	0.295209	±	0.0370543		0.242717	±	0.0339477	0.341251	±	0.0576203		0.0337764	0.0401124	Actin			31.1	cell.organisation
Cre07.g339050.t1.2	17.63	3	312	33.2408	6.25244	0.0158514	±	0.0166881		0.017639	±	0.010828	0.0248672	±	0.0179798	0.0440534	±	0.00746472		0.0422895	±	0.014224	0.0231472	±	0.0153798		0.0964349	0.0819007	actin binding			31.1	cell.organisation
Cre12.g555550.t1.2	16.39	7	787	82.8899	5.90967	0.00633562	±	0.00668771		0.00699286	±	0.0042927	0.0194863	±	0.010058	0.0192374	±	0.016011		0.0348071	±	0.0112784	0.0163626	±	0.0101423		0.0384208	0.0432254	Actin regulatory proteins (gelsolin/villin family)			31.1	cell.organisation
Cre03.g190950.t1.2	42.35	15	451	49.5545	5.13525	0.238195	±	0.0209616		0.234101	±	0.0193109	0.294547	±	0.0712931	0.416056	±	0.167151		0.303987	±	0.022213	0.25206	±	0.0359573		0.0817995	0.0736569	Alpha tubulin 1	TUA1		31.1	cell.organisation
Cre12.g542250.t1.1	53.27	22	443	49.5868	4.91943	0.668073	±	0.0780495		0.688952	±	0.0322092	0.831709	±	0.0494052	0.937046	±	0.085457		0.814141	±	0.0667575	0.623878	±	0.0627131		9.35129e-05	0	Beta tubulin 1			31.1	cell.organisation
g15619.t1	11.78	4	518	57.1122	6.55127	0.0335889	±	0.0140863		0.00552665	±	0.00676874	0.00734205	±	0.00738144	0.00668479	±	0.00673224		0	±	0	0.0109178	±	0.0116989		0.00403768	0.00834607	Cobalamin biosynthesis related. CobW-like protein			31.1	cell.organisation
g10090.t1	11.11	1	135	14.4944	5.10986	0.0369343	±	0.0389869		0.0726919	±	0.0142449	0.0563343	±	0.00333488	0.0139073	±	0.0240881		0.0554923	±	0.010268	0.0285681	±	0.0286969		0.0647585	0.0622127	CobW/HypB/UreG, nucleotide-binding domain			31.1	cell.organisation
Cre09.g407250.t1.2	12.75	1	149	16.6375	5.2876	0	±	0		0	±	0	0	±	0	0.0498622	±	0.0359635		0.0409784	±	0.024275	0.0138118	±	0.0239228		0.0174786	0.0243427	Flagellar Associated Protein			31.1	cell.organisation
g6271.t1	15.43	12	1238	139.126	6.07471	0.00898499	±	0.00724723		0.0110237	±	0.00700791	0.0155835	±	0.00625323	0.0162685	±	0.00520888		0.0169383	±	0.0111697	0.00311527	±	0.00312931		0.181188	0.128957	Kinesin (KAR3 subfamily)			31.1	cell.organisation
Cre12.g522550.t1.2	4.14	2	725	81.6218	6.40479	0.0110821	±	0.00692137		0.00759087	±	0.00465979	0.0104898	±	0.000620978	0.0164795	±	0.00867507		0.0103331	±	0.00191198	0.00531959	±	0.00534356		0.258179	0.16519	Kinesin motor protein, kinesin-2 (KRP85/95) family			31.1	cell.organisation
Cre17.g730950.t1.2	5.34	3	786	86.6183	7.38623	0.010222	±	0.00638421		0.00700176	±	0.00429816	0.00967574	±	0.000572785	0.0104233	±	0.0019648		0.0120349	±	0.00493374	0.00490674	±	0.00492886		0.399463	0.229797	Kinesin motor protein, kinesin-2 (KRP85/95) family			31.1	cell.organisation
Cre10.g418950.t1.3	5.46	3	1008	107.545	5.37646	0.0116748	±	0.00262556		0.00711591	±	0.00461601	0	±	0	0	±	0		0.0162387	±	0.00161348	0.014444	±	0.00629357		2.04508e-05	0	Kinesin motor protein, kinesin-4/10 family			31.1	cell.organisation
Cre02.g073750.t1.2	12.11	6	776	82.9461	7.02002	0.0191457	±	0.00807412		0.0144704	±	0.0120255	0.0150609	±	0.00953593	0.0146433	±	0.00587703		0.0114396	±	0.00194638	0.0149099	±	0.0149771		0.961129	0.459895	Kinesin motor protein, kinesin-9 (Kif9) family			31.1	cell.organisation
Cre09.g386700.t1.2	3.09	2	647	70.409	6.04932	0.00477417	±	0.0082691		0.008506	±	0.00522156	0.00869774	±	0.00506228	0.0135149	±	0.0118986		0.00881433	±	0.00551337	0.00838206	±	0.00885572		0.859258	0.417095	microtubule motor activity			31.1	cell.organisation
Cre17.g741200.t1.2	23.57	4	280	30.7974	5.98584	0.0135518	±	0.0234724		0	±	0	0	±	0	0.0671165	±	0.0202972		0.0584594	±	0.00580854	0.0317041	±	0.0200198		5.90862e-05	0	Microtubule plus-end binding protein			31.1	cell.organisation
Cre16.g658650.t1.1	4.63	5	1663	183.15	8.49951	0.00297393	±	0.0031309		0.00317567	±	0.00388939	0.00338391	±	0.00196951	0.00251264	±	0.00435201		0.00960055	±	0.0033506	0.00479412	±	0.0060685		0.297105	0.183342	Myosin heavy chain, class XI			31.1	cell.organisation
Cre03.g189300.t1.1	19.43	4	314	32.9733	5.66846	0.0196744	±	0.0340771		0.0231178	±	0.0274787	0.00561187	±	0.00972004	0.0544624	±	0.0352677		0.0414488	±	0.0128615	0.00655402	±	0.0113519		0.141917	0.109158	Plastid lipid associated protein			31.1	cell.organisation
Cre01.g039550.t1.3	2.68	3	1792	175.63	6.45557	0.00105873	±	0.00183378		0.00159755	±	0.00195659	0.00322593	±	0.00187674	0.00293512	±	0.00305663		0.00285746	±	0.00287682	0.00215218	±	0.00216188		0.845362	0.412492	Plastid lipid associated protein	PLP1		31.1	cell.organisation
Cre14.g611700.t1.3	4.22	3	1304	126.65	4.67822	0	±	0		0	±	0	0.00448083	±	0.00259828	0.00409525	±	0.00472316		0	±	0	0	±	0		0.0364404	0.0414671	Plastid lipid associated protein			31.1	cell.organisation
Cre03.g173350.t1.2	10.33	3	368	38.4461	4.4624	0.0101457	±	0.0175729		0	±	0	0.0151198	±	0.00877096	0.0128532	±	0.0130267		0.0272284	±	0.0206139	0.0283794	±	0.00750599		0.125526	0.100126	Predicted protein with ankrin repeats			31.1	cell.organisation
Cre10.g427250.t1.2	17.56	2	131	13.8948	4.75439	0.0380621	±	0.0401773		0.0420105	±	0.0257889	0	±	0	0.0280496	±	0.0285724		0.0105778	±	0.0183212	0.0551292	±	0.0366297		0.21183	0.145234	Profilin	PRO1		31.1	cell.organisation
Cre07.g332950.t1.2	26.45	6	276	31.1661	5.33838	0.0291106	±	0.0181811		0.0554956	±	0.00556414	0.0604835	±	0.0262637	0.104284	±	0.0259451		0.0699978	±	0.0279003	0.0396199	±	0.0233328		0.0119105	0.0189274	SF-assemblin			31.1	cell.organisation
g7551.t1	23.77	10	530	56.1757	9.39307	0.108848	±	0.0217673		0.0709135	±	0.00377229	0.0778147	±	0.0202452	0.0772896	±	0.0145692		0.0782202	±	0.00947192	0.0661209	±	0.0184397		0.0595642	0.0589729	structural molecule activity			31.1	cell.organisation
Cre13.g565850.t1.3	12.13	10	1245	136.94	7.10791	0.00852772	±	0.00500297		0.00654133	±	0.00450451	0.00583459	±	0.00694032	0.0101921	±	0.00599407		0.0165214	±	0.00991612	0.015697	±	0.0167527		0.602644	0.312312	Alpha subunit of COP-I complex			31.4	cell.vesicle transport
Cre12.g488850.t1.3	9.04	8	1161	122.474	7.06396	0.0122414	±	0.0119679		0.0107269	±	0.00222356	0.0165384	±	0.0101545	0.0208049	±	0.00974563		0.0238036	±	0.00688724	0.0226387	±	0.00595212		0.320655	0.194701	Alpha2-Adaptin			31.4	cell.vesicle transport
g4552.t1	21.22	13	966	104.732	5.94775	0.0403702	±	0.0163129		0.0302464	±	0.00806379	0.0338916	±	0.0112608	0.0487235	±	0.010081		0.0456992	±	0.0142141	0.0366944	±	0.00833764		0.405249	0.232702	Beta subunit of COP-I complex			31.4	cell.vesicle transport
g5384.t1	3.71	3	1023	106.789	5.69385	0	±	0		0	±	0	0.00377841	±	0.00379028	0.00183527	±	0.00317879		0.00502667	±	0.003017	0.0108295	±	0.0063421		0.0120332	0.0189274	Beta4-Adaptin	AP4B4		31.4	cell.vesicle transport
Cre02.g101400.t1.2	20.22	23	1711	189.633	5.84619	0.0300491	±	0.00799359		0.034283	±	0.00724892	0.0368806	±	0.0181887	0.0602238	±	0.0133638		0.0559608	±	0.00929916	0.0349373	±	0.0106402		0.0216662	0.0293715	Clathrin Heavy Chain			31.4	cell.vesicle transport
g6673.t1	9.52	5	840	88.0317	5.38916	0.00670343	±	0.00738204		0.00628708	±	0.00770007	0.00695596	±	0.00403353	0.0101011	±	0.0064942		0.0157075	±	0.0052832	0.0154679	±	0.0104418		0.385076	0.223674	COG4 transport protein			31.4	cell.vesicle transport
Cre17.g721900.t1.2	4.65	2	818	86.119	6.97607	0	±	0		0	±	0	0.00249518	±	0.00432178	0.0051662	±	0.005479		0.0120301	±	0.00640256	0.0050317	±	0.00871515		0.0998666	0.0841338	Component of oligomeric golgi complex			31.4	cell.vesicle transport
Cre02.g086700.t1.2	6.1	3	803	82.3016	4.99561	0	±	0		0	±	0	0.0022718	±	0.00393488	0.00431223	±	0.00434284		0.00710196	±	0.00444228	0.00256284	±	0.00443898		0.165007	0.120859	Component of oligomeric golgi complex			31.4	cell.vesicle transport
Cre02.g089100.t1.2	11.55	4	511	55.912	5.51611	0.00742563	±	0.0128616		0.0159373	±	0.0109748	0.0182096	±	0.0148401	0.0294704	±	0.0191765		0.0577729	±	0.0307473	0.0378097	±	0.0092447		0.0336274	0.0401124	COP-I delta subunit			31.4	cell.vesicle transport
Cre06.g290100.t1.2	16.44	3	225	25.6102	5.5415	0.0523029	±	0.0117625		0.0436151	±	0.00854696	0.00783167	±	0.0135649	0.0271264	±	0.0170942		0.0165994	±	0.0176696	0.0544105	±	0.0105634		0.00181833	0.00495106	Early endosomal Qc-SNARE protein, Syx6/Tlg1/Syntaxin 6-family (Qc.III.b)			31.4	cell.vesicle transport
Cre13.g592450.t1.2	13.19	3	288	31.5757	5.19873	0.0304883	±	0.033059		0.0099403	±	0.0121743	0.0587162	±	0.0258244	0.0771108	±	0.0456165		0.0945677	±	0.0272203	0.0755365	±	0.0328618		0.0325521	0.0394424	Epsilon subunit of COP-I complex			31.4	cell.vesicle transport
Cre06.g310000.t1.2	2.53	2	1069	109.129	7.72314	0.00574114	±	0.00574139		0.00514816	±	0.00316029	0	±	0	0	±	0		0.00481037	±	0.00288718	0.00360776	±	0.00362403		0.149609	0.113515	Epsilon4-Adaptin			31.4	cell.vesicle transport
Cre06.g310750.t1.2	21.02	14	899	98.467	5.23682	0.0351628	±	0.011807		0.021055	±	0.0156227	0.0406479	±	0.0111368	0.0391829	±	0.0122025		0.0529516	±	0.0128174	0.0584612	±	0.0179758		0.0496934	0.0522376	Gamma subunit of COP-I complex			31.4	cell.vesicle transport
Cre16.g676650.t1.2	10.16	6	876	92.745	7.34229	0.0212222	±	0.0103154		0.0144706	±	0.00373958	0.00409405	±	0.00409527	0	±	0		0.00765681	±	0.00788427	0.0185418	±	0.0115073		0.015347	0.0219964	Gamma1-Adaptin			31.4	cell.vesicle transport
Cre06.g280900.t1.3	18.29	3	257	27.9107	8.99756	0	±	0		0	±	0	0	±	0	0.0380464	±	0.00783345		0.0199244	±	0.0200594	0.0195348	±	0.0210457		0.00545816	0.00984206	Intra-Golgi Qb-SNARE, Gos1/Gos28-family (Qb.II)			31.4	cell.vesicle transport
Cre17.g709350.t1.2	6.17	1	243	26.8461	7.35693	0.00780761	±	0.0135232		0.0226477	±	0.0139027	0	±	0	0.00652361	±	0.0112992		0	±	0	0.0429779	±	0.0113671		0.000418122	0	Late endosomal Qc-SNARE protein, Syx8/Syntaxin8-family (Qc.III.c)			31.4	cell.vesicle transport
Cre16.g653700.t1.3	1.07	1	1218	127.194	6.44287	0.00966187	±	0.00217288		0.00805698	±	0.00157887	0	±	0	0.00216808	±	0.00375522		0.00422191	±	0.00253398	0.00857441	±	0.00226782		0.000313462	0	Oxysterol-binding protein			31.4	cell.vesicle transport
g4364.t1	8.21	3	463	52.1327	5.50342	0.00409773	±	0.00709747		0.00618317	±	0.0075728	0	±	0	0.0138136	±	0.0142267		0.0238595	±	0.0149904	0.0425994	±	0.013302		0.00140656	0.00286385	Oxysterol-binding protein, ORP3A-Like			31.4	cell.vesicle transport
g6533.t2	17.9	3	257	27.8696	8.99756	0.0192437	±	0.0202595		0.0102746	±	0.0125838	0	±	0	0.0626192	±	0.0202154		0.0253161	±	0.0272007	0.0521639	±	0.0355372		0.0201226	0.0273514	Snare region anchored in the vesicle membrane C-terminus			31.4	cell.vesicle transport
Cre03.g196900.t1.2	16.73	2	257	27.9637	8.86572	0.00738229	±	0.0127865		0	±	0	0.0216501	±	0.0125592	0.0383596	±	0.032005		0.0247026	±	0.0250974	0.0150066	±	0.0150743		0.238746	0.156536	structural molecule activity			31.4	cell.vesicle transport
g11871.t1	13.39	8	859	91.1663	4.98291	0.011562	±	0.00681679		0.00640673	±	0.00393289	0.00662348	±	0.00713261	0.00369089	±	0.00639281		0.0316555	±	0.0104708	0.0215749	±	0.015525		0.0102011	0.0165597	Vesicle coat complex AP-1/AP-2/AP-4, beta subunit			31.4	cell.vesicle transport
Cre15.g643550.t1.2	19.26	4	296	31.5232	6.32861	0.00640962	±	0.0111018		0.0242325	±	0.0157194	0	±	0	0.027678	±	0.00521733		0.0200867	±	0.0230548	0.011369	±	0.0196917		0.211693	0.145234	Pyridoxin biosynthesis protein	PDX1	4.-.-.-	18	Co-factor and vitamine metabolism
Cre10.g451400.t1.3	7.53	2	478	48.9687	6.25244	0.0182422	±	0.0118877		0.0115133	±	0.00706768	0	±	0	0	±	0		0	±	0	0.0188717	±	0.0119512		0.00700773	0.0126848	Molybdenum cofactor biosynthesis protein			18.1.1	Co-factor and vitamine metabolism.molybdenum cofactor.gephyrin
Cre13.g592500.t1.3	7.56	3	582	60.9853	5.49072	0	±	0		0	±	0	0.00701394	±	0.0121485	0.0132108	±	0.00825551		0.0040364	±	0.00699126	0	±	0		0.138938	0.107531	3'-phosphoadenosine 5'-phosphosulfate sulfotransferase (PAPS reductase)/FAD synthetase and related enzymes		1.8.99.4	18.3	Co-factor and vitamine metabolism.riboflavin
Cre01.g025250.t1.3	9.49	3	390	42.1013	9.37842	0.0255699	±	0.0269909		0.00734053	±	0.00899028	0.0298048	±	0.0114246	0.0441215	±	0.0111779		0.0121522	±	0.0124965	0.0221664	±	0.0138136		0.100051	0.0841338	Riboflavin kinase	RFK2	2.7.1.26	18.3	Co-factor and vitamine metabolism.riboflavin
Cre06.g296600.t1.2	25.58	4	215	22.9097	5.57959	0.0373699	±	0.0233395		0.0845562	±	0.0221306	0.0350837	±	0.0232992	0.0576602	±	0.0443902		0.0385807	±	0.0275917	0.0233509	±	0.025157		0.177239	0.127224	Riboflavin synthase		2.5.1.9	18.3.2	Co-factor and vitamine metabolism.riboflavin.riboflavin synthase
Cre02.g088850.t1.2	19.2	3	224	23.151	9.11475	0.127332	±	0.0249604		0.119641	±	0.0363286	0.0845985	±	0.0163324	0.0979347	±	0.0098124		0.0730742	±	0.00726068	0.0932467	±	0.0246625		0.0613773	0.0597948	riboflavin synthase complex		2.5.1.78	18.3.2	Co-factor and vitamine metabolism.riboflavin.riboflavin synthase
Cre02.g118500.t1.3	9.06	6	982	107.668	4.67822	0.00939528	±	0.0104203		0.00999329	±	0.00195832	0.0114599	±	0.00626827	0.00974151	±	0.00584888		0.0122723	±	0.00362037	0.0112817	±	0.00660689		0.991572	0.472563	Beta\' subunit of COP-I complex			33.99	development.unspecified
Cre12.g522450.t1.2	4.8	4	1313	138.09	6.23975	0.00144497	±	0.00250277		0	±	0	0.00449838	±	0.00511366	0.00565839	±	0.00408116		0.00888823	±	0.0051702	0.00293732	±	0.00295056		0.105653	0.0879657	COP-II coat subunit			33.99	development.unspecified
Cre12.g489750.t1.2	9.64	4	633	68.4314	6.20166	0	±	0		0	±	0	0.0178784	±	0.0132932	0.0266815	±	0.011161		0.00992919	±	0.0105431	0.0028416	±	0.0049218		0.00543829	0.00984206	Flagellar Associated Protein			33.99	development.unspecified
g16153.t1	2.98	2	838	89.6479	5.08447	0.0103571	±	0.00675034		0.0117105	±	0.00229483	0.00461255	±	0.00462703	0.00728334	±	0.00458974		0.0112881	±	0.00462759	0.00460227	±	0.00462301		0.269655	0.170715	PESCADILLO - RELATED			33.99	development.unspecified
g14382.t1	18.52	8	783	79.6625	6.84424	0.073626	±	0.0144953		0.0626654	±	0.0122801	0.0319848	±	0.0179336	0.0236553	±	0.0108595		0.0432974	±	0.0120622	0.0526066	±	0.0204702		0.006687	0.0126848	protein binding			33.99	development.unspecified
g6364.t1	27.36	8	318	35.1226	7.66455	0.179451	±	0.0222963		0.174659	±	0.015084	0.160508	±	0.0134998	0.15643	±	0.034685		0.181909	±	0.0312619	0.151512	±	0.0214673		0.538203	0.287411	Receptor of activated protein kinase C			33.99	development.unspecified
Cre16.g683050.t1.2	11.3	7	920	98.2397	8.11865	0.0229703	±	0.0149107		0.00287019	±	0.00351525	0.00809833	±	0.00971842	0.00376383	±	0.00379054		0.00578444	±	0.00698774	0	±	0		0.0357254	0.0414671	RNase J-like protein		3.1.-.-.	33.99	development.unspecified
Cre02.g107550.t1.2	3.96	1	278	28.7529	6.13818	0	±	0		0	±	0	0	±	0	0.0227166	±	0.0141726		0.00845031	±	0.0146364	0.0301643	±	0.0195171		0.0137767	0.0209937	VIT family			33.99	development.unspecified
g11759.t1	6.96	1	316	33.6785	5.35107	0.0156508	±	0.0164769		0.0310551	±	0.00608565	0.0182939	±	0.0106428	0.0259262	±	0.00488712		0.0174793	±	0.0109819	0.0265369	±	0.0171701		0.5649	0.297698	WD domain, G-beta repeat			33.99	development.unspecified
g4514.t1	2.48	1	403	44.3082	6.78564	0.0276015	±	0.0222632		0.0243509	±	0.00477188	0	±	0	0	±	0		0	±	0	0	±	0		0.0015346	0.00495106	WD domain, G-beta repeat			33.99	development.unspecified
g1304.t1	6.96	2	503	53.9124	7.07861	0.00606043	±	0.010497		0	±	0	0	±	0	0.0100357	±	0.0106738		0.0148936	±	0.00275583	0.0076674	±	0.00770196		0.113897	0.092093	WD domain, G-beta repeat			33.99	development.unspecified
g9621.t3	24.86	7	370	39.924	5.43994	0.0536853	±	0.031652		0.0982681	±	0.0257194	0.082461	±	0.0271388	0.106804	±	0.0445482		0.107092	±	0.0329866	0.0577804	±	0.0130355		0.158032	0.11738	Polynucleotide kinase 3 phosphatase		3.1.3.32	28.2	DNA.repair
Cre03.g172950.t1.2	12.19	5	525	58.2947	9.37842	0.0188017	±	0.011051		0.0379001	±	0.025045	0.0072418	±	0.00725359	0.0175742	±	0.0118982		0.0308366	±	0.00971082	0.0171822	±	0.0108813		0.149834	0.113515	Centromere/microtubule binding protein		5.4.99.-	28.1	DNA.synthesis/chromatin structure
Cre01.g051100.t1.2	5.56	2	684	73.5991	8.41162	0.0171457	±	0.0131825		0.00386049	±	0.00472811	0	±	0	0	±	0		0.012421	±	0.00843722	0.00300872	±	0.00521125		0.0355598	0.0414671	nuclear mRNA splicing, via spliceosome			28.1	DNA.synthesis/chromatin structure
Cre02.g073550.t1.2	22.86	7	350	39.3758	4.67822	0.0477537	±	0.0130462		0.094434	±	0.0253321	0.106612	±	0.0279576	0.0816922	±	0.0263487		0.0440146	±	0.0130301	0.0552022	±	0.0134973		0.00637826	0.0114106	nucleosome assembly	NAP2		28.1	DNA.synthesis/chromatin structure
Cre09.g416350.t1.2	28.44	6	334	37.4131	4.38623	0.0632715	±	0.0410713		0.0458586	±	0.00459791	0.0343426	±	0.0121232	0.0568994	±	0.0191934		0.0360822	±	0.0106443	0.0366538	±	0.00711609		0.388764	0.225102	Nucleosome assembly protein	NAP1		28.1	DNA.synthesis/chromatin structure
g17999.t1	6.6	9	2168	240.215	5.5542	0.00140609	±	0.00243541		0.00574446	±	0.00119075	0.0109102	±	0.00905378	0.00815423	±	0.00305332		0.0109025	±	0.00444019	0.000949245	±	0.00164414		0.0413327	0.0450927	U5 small nuclear ribonucleoprotein helicase		3.6.4.13	28.1	DNA.synthesis/chromatin structure
Cre06.g274200.t1.2	58.14	4	129	13.6196	10.2134	0	±	0		0	±	0	0.0891347	±	0.0671058	0.0635093	±	0.0119716		0.0953041	±	0.0968315	0.0139437	±	0.0241512		0.0759555	0.0696378	DNA binding			28.1.3	DNA.synthesis/chromatin structure.histone
Cre13.g567700.t1.2	26.39	2	144	15.2525	10.4478	0	±	0		0	±	0	0.0646189	±	0.0526619	0.0313764	±	0.0322593		0.0344644	±	0.0406328	0	±	0		0.0866375	0.0763635	histone H2A			28.1.3	DNA.synthesis/chromatin structure.histone
Cre13.g590750.t1.2	29.03	4	155	16.7381	9.86182	0.296006	±	0.0595739		0.179166	±	0.0154733	0.315731	±	0.0365162	0.346592	±	0.122741		0.331984	±	0.092119	0.187691	±	0.0683028		0.0409431	0.0450927	Histone H2B	HTB37		28.1.3	DNA.synthesis/chromatin structure.histone
Cre13.g570050.t1.2	22.44	3	156	16.8932	9.90576	0.294109	±	0.059192		0.178018	±	0.0153741	0.289733	±	0.0324898	0.334209	±	0.128058		0.305775	±	0.0867236	0.186488	±	0.067865		0.0840321	0.0747182	Histone H2B	HTB2		28.1.3	DNA.synthesis/chromatin structure.histone
g1262.t1	12.4	1	121	13.2882	10.0376	0.281421	±	0.13765		0.184028	±	0.0264802	0.187802	±	0.0732893	0.316896	±	0.132281		0.291114	±	0.149402	0.116998	±	0.0762777		0.221916	0.149698	Histone H2B variant			28.1.3	DNA.synthesis/chromatin structure.histone
Cre16.g648500.t1.2	14.81	2	135	15.2865	11.1509	0.252688	±	0.0552943		0.225269	±	0.0417204	0.111739	±	0.0549417	0.166584	±	0.0422284		0.137322	±	0.0548265	0.201592	±	0.0977418		0.0835396	0.0747182	Histone H3			28.1.3	DNA.synthesis/chromatin structure.histone
Cre16.g650250.t1.2	56.31	7	103	11.4504	11.4731	0.385861	±	0.12271		0.392689	±	0.015098	0.383581	±	0.0599935	0.387456	±	0.0206212		0.375562	±	0.066369	0.324164	±	0.071386		0.838746	0.410111	Histone H4			28.1.3	DNA.synthesis/chromatin structure.histone
Cre10.g442700.t1.2	9.25	3	465	51.6006	5.13525	0.0040801	±	0.00706695		0.0113573	±	0.0139098	0.00877874	±	0.0152052	0.0205724	±	0.0123518		0.0250091	±	0.0112605	0.0077365	±	0.0134		0.319399	0.193649	DNA helicase activity		3.6.4.12	28.99	DNA.unspecified
Cre14.g611850.t1.2	2.84	1	598	68.2339	8.29443	0.0196792	±	0.0044257		0.0208261	±	0.00431698	0.00977091	±	0.00566582	0.0105606	±	0.00658861		0.0125275	±	0.00231803	0.0174643	±	0.00461907		0.0408508	0.0450927	Endosomal membrane proteins, EMP70			28.99	DNA.unspecified
g18056.t1	31.45	20	954	102.168	7.51807	0.0560055	±	0.0260042		0.0584857	±	0.0160214	0.107683	±	0.0174454	0.119616	±	0.0235453		0.0886735	±	0.0164372	0.0676509	±	0.0114734		0.00227717	0.00495106	alcohol/acetaldehyde dehydrogenase	ADH1	1.2.1.10	5.3	fermentation.ADH
Cre12.g500150.t1.1	15.54	5	534	57.8925	7.1958	0.0184848	±	0.0108648		0.0233221	±	0.00483437	0.0177767	±	0.0121664	0.0262864	±	0.0114903		0.0166239	±	0.00282844	0.0301481	±	0.00645354		0.38865	0.225102	Aldehyde dehydrogenase (NAD+).		1.2.1.3	5.10	fermentation.aldehyde dehydrogenase
Cre13.g605650.t1.2	18.06	6	504	53.0389	5.8208	0.007408	±	0.012831		0.0104785	±	0.0128334	0.00361956	±	0.00626926	0.033025	±	0.019443		0.0421986	±	0.0173108	0.0270398	±	0.0281862		0.0779596	0.0709364	Betaine-aldehyde dehydrogenase.		1.2.1.8	5.10	fermentation.aldehyde dehydrogenase
Cre16.g675650.t1.2	19.89	8	553	58.1236	7.86963	0.144294	±	0.0365049		0.106475	±	0.0208651	0.0801081	±	0.0274069	0.0670474	±	0.0220126		0.0666818	±	0.0109069	0.0769007	±	0.0243766		0.00844923	0.0140777	oxidoreductase activity		1.2.1.27	5.10	fermentation.aldehyde dehydrogenase
g13400.t1	10.24	3	498	53.0311	7.12256	0.0284574	±	0.0215245		0.0144033	±	0.00934325	0	±	0	0	±	0		0.00278251	±	0.00481944	0	±	0		0.00995501	0.0165597	oxidoreductase activity		1.2.1.9	5.10	fermentation.aldehyde dehydrogenase
Cre03.g165700.t1.2	2.59	1	580	62.8335	6.04932	0	±	0		0	±	0	0.00351906	±	0.0060952	0.0113922	±	0.00685218		0.0054729	±	0.00556038	0	±	0		0.0299557	0.0368209	Pyruvate decarboxylase		4.1.1.1	5.2	fermentation.PDC
Cre03.g149100.t1.2	26.87	10	495	54.4969	8.646	0.0414309	±	0.0146223		0.051217	±	0.0132358	0.134277	±	0.013076	0.0939706	±	0.0113691		0.102772	±	0.0256164	0.186017	±	0.0585901		6.20299e-05	0	Citrate synthase 2	CIS2	2.3.3.1	6.1	gluconeogenesis / glyoxylate cycle.citrate synthase
Cre06.g282800.t1.2	59.23	16	417	45.7197	6.30322	0.114196	±	0.061537		0.226185	±	0.0282543	0.54151	±	0.0962186	0.214153	±	0.0199058		0.186828	±	0.0280884	0.243	±	0.0524515		4.16916e-07	0	Isocitrate lyase	ICL1	4.1.3.1	6.9	gluconeogenesis / glyoxylate cycle.isocitrate lyase
g2904.t1	22.89	10	546	60.669	7.86963	0.0410358	±	0.0183658		0.0478625	±	0.0293145	0.162845	±	0.0156253	0.103188	±	0.0212081		0.111686	±	0.0233166	0.172785	±	0.0392607		1.20818e-05	0	Malate synthase		2.3.3.9	6.2	gluconeogenesis / glyoxylate cycle.malate synthase
Cre02.g141400.t1.2	31.8	16	610	67.4938	7.37158	0.0539358	±	0.0254295		0.0628411	±	0.0251381	0.14576	±	0.013986	0.0619082	±	0.0252038		0.0379018	±	0.0125411	0.0955519	±	0.0371911		0.000604222	0.00286385	Phosphoenolpyruvate carboxykinase		4.1.1.49	6.4	gluconeogenesis / glyoxylate cycle.PEPCK
g17763.t1	17.48	12	967	104.385	5.64307	0.065984	±	0.0259824		0.0460546	±	0.00662689	0.0388775	±	0.00955867	0.0419234	±	0.0127989		0.0360976	±	0.0120635	0.0341012	±	0.0148583		0.159249	0.117525	pyruvate,orthophosphate dikinase [EC:2.7.9.1]		2.7.9.1	6.5	gluconeogenesis / glyoxylate cycle.pyruvate dikinase
Cre02.g093450.t1.2	7.3	2	370	39.114	5.74463	0.0217149	±	0.0135621		0.03426	±	0.0088537	0.0047625	±	0.0082489	0	±	0		0	±	0	0.00486145	±	0.00842028		0.000238904	0	Fructose-1,6-bisphosphate aldolase	FBA2	4.1.2.13	4.1.10	glycolysis.cytosolic branch.aldolase
Cre12.g513200.t1.2	28.93	11	477	51.5701	5.37646	0.181446	±	0.0870418		0.133047	±	0.0303951	0.162934	±	0.0376872	0.222999	±	0.0476963		0.178325	±	0.0183062	0.190161	±	0.0179132		0.330906	0.199771	Enolase	PGH1	4.2.1.11	4.1.13	glycolysis.cytosolic branch.enolase
Cre03.g175400.t1.2	20.5	9	644	71.5666	7.73779	0.0838771	±	0.0114482		0.089182	±	0.00973964	0.0788218	±	0.0185922	0.0631541	±	0.0127248		0.0560119	±	0.013958	0.0630183	±	0.00975991		0.0322662	0.0386264	Glucose-6-Phosphate isomerase	PGIC	5.3.1.9	4.1.3	glycolysis.cytosolic branch.glucose-6-phosphate isomerase
Cre12.g485150.t1.2	35.58	11	371	39.7345	8.95361	0	±	0		0.00771646	±	0.00945069	0.0923225	±	0.0337782	0.329412	±	0.0206413		0.232722	±	0.0392431	0.0850759	±	0.0158629		4.65563e-12	0	Glyceraldehyde 3-phosphate dehydrogenase	GAPDH	1.2.1.12	4.1.8	glycolysis.cytosolic branch.glyceraldehyde 3-phosphate dehydrogenase (GAP-DH)
g16646.t1	24.44	16	974	108.838	6.55127	0	±	0		0.0182085	±	0.00891219	0.0390108	±	0.0140364	0.0798503	±	0.0135758		0.0501127	±	0.0137187	0	±	0		8.5287e-08	0	Phosphoenolpyruvate carboxylase, cytosolic	PEPC2	4.1.1.31	4.1.15	glycolysis.cytosolic branch.phospho-enol-pyruvate carboxylase (PEPC)
Cre03.g171950.t1.3	9.25	7	1221	131.111	6.53662	0	±	0		0.00216263	±	0.00264867	0.00627949	±	0.00423736	0.0153912	±	0.00465457		0.0187345	±	0.00660629	0	±	0		1.74144e-05	0	Phosphoenolpyruvate carboxylase, cytosolic	PEPC1	4.1.1.31	4.1.15	glycolysis.cytosolic branch.phospho-enol-pyruvate carboxylase (PEPC)
g2906.t1	4.28	7	2523	270.082	6.20166	0.00120824	±	0.00209274		0.00331597	±	0.00240944	0.00518347	±	0.00369022	0.00294469	±	0.00212388		0.00593854	±	0.00109884	0.00678121	±	0.00593325		0.339471	0.202922	Pyruvate kinase		2.7.1.40	4.1.14	glycolysis.cytosolic branch.pyruvate kinase (PK)
g2503.t1	16.16	5	563	60.7329	5.79541	0.0618083	±	0.0259208		0.0493264	±	0.00425995	0.0372348	±	0.0182418	0.048346	±	0.0158807		0.0608549	±	0.0235575	0.0379729	±	0.00856687		0.410216	0.234835	Pyruvate kinase		2.7.1.40	4.1.14	glycolysis.cytosolic branch.pyruvate kinase (PK)
Cre06.g280950.t1.2	19.95	8	732	78.1858	6.49365	0	±	0		0.00360734	±	0.00441807	0.0240333	±	0.0161359	0.028592	±	0.0113637		0.0380594	±	0.00946314	0.0202074	±	0.0130794		0.00231008	0.00495106	Pyruvate kinase, cytosolic	PK	2.7.1.40	4.1.14	glycolysis.cytosolic branch.pyruvate kinase (PK)
Cre04.g229700.t1.2	9.28	3	474	49.8016	6.16357	0.02883	±	0.00294237		0.0116105	±	0.00712732	0.0117386	±	0.00680952	0.0188944	±	0.0161881		0.0066968	±	0.00680384	0.0043417	±	0.00752004		0.0356878	0.0414671	UDP-glucose pyrophosphorylase		2.7.7.9	4.1.1	glycolysis.cytosolic branch.UGPase
Cre06.g262900.t1.2	5.48	2	529	56.5256	7.34229	0.0186596	±	0.0109675		0.0185509	±	0.00363529	0.018115	±	0.00685378	0.0190363	±	0.00609508		0.0205012	±	0.00596107	0.0265427	±	0.0090818		0.737698	0.36688	Phosphofructokinase		2.7.1.11	4.2.4	glycolysis.plastid branch.phosphofructokinase (PFK)
Cre12.g553250.t1.2	5.27	2	512	54.7382	8.74854	0	±	0		0	±	0	0	±	0	0	±	0		0.010788	±	0.00677788	0	±	0		0.000541594	0.00286385	Phosphofructokinase		2.7.1.11	4.2.4	glycolysis.plastid branch.phosphofructokinase (PFK)
Cre17.g696850.t1.2	26.13	3	222	23.6916	9.08545	0	±	0		0	±	0	0.0349485	±	0.0252689	0.0751245	±	0.0285674		0.0712073	±	0.0193434	0.0173725	±	0.0174508		0.000139296	0	HVA22-LIKE PROTEINS			17.1.3	hormone metabolism.abscisic acid.induced-regulated-responsive-activated
g2644.t1	10.49	6	858	91.5017	7.40088	0.0180674	±	0.00992172		0.00307759	±	0.00376926	0.0112426	±	0.00451136	0	±	0		0.016993	±	0.00516132	0.013485	±	0.0135457		0.0442789	0.0471841	Thioredoxin		1.8.4.10	17.1.1	hormone metabolism.abscisic acid.synthesis-degradation
Cre16.g657800.t1.3	9.58	3	522	56.7876	7.15186	0	±	0		0.00505857	±	0.00619546	0.00349475	±	0.00605308	0	±	0		0.017006	±	0.00289346	0.0108342	±	0.0116093		0.0178781	0.025134	Carotenoid cleavage dioxygenase		1.13.11.51	17.1.1.1.10	hormone metabolism.abscisic acid.synthesis-degradation.synthesis.9-cis-epoxycarotenoid dioxygenase
Cre03.g149650.t1.3	6.85	3	613	65.7052	8.30908	0	±	0		0	±	0	0.00332962	±	0.00576707	0.00564881	±	0.00568891		0.0106492	±	0.00660556	0.0033572	±	0.00581484		0.126869	0.100483	Carotenoid cleavage dioxygenase		1.13.11.51	17.1.1.1.10	hormone metabolism.abscisic acid.synthesis-degradation.synthesis.9-cis-epoxycarotenoid dioxygenase
Cre12.g560800.t1.2	22.88	6	472	49.1663	5.5542	0	±	0		0	±	0	0.00805759	±	0.00810082	0.0510044	±	0.011419		0.0710658	±	0.0163406	0.0417871	±	0.0130484		1.28466e-07	0	Peptidase family M20/M25/M40, ILR-like		3.5.1.14	17.2.1	hormone metabolism.auxin.synthesis-degradation
Cre17.g728100.t1.2	11.32	3	477	50.1552	5.5415	0	±	0		0	±	0	0.0123823	±	0.014076	0.0321382	±	0.00649341		0.0227362	±	0.00661091	0	±	0		3.17314e-05	0	Peptidase family M20/M25/M40, ILR-like		3.5.1.-	17.2.1	hormone metabolism.auxin.synthesis-degradation
Cre17.g727300.t1.2	29.67	7	391	41.5645	7.79639	0	±	0		0	±	0	0.00972681	±	0.00977899	0.0475214	±	0.023791		0.0156651	±	0.0175524	0	±	0		0.00144488	0.00286385	12-oxophytodienoate reductase		1.3.1.42	17.7.1.5	hormone metabolism.jasmonate.synthesis-degradation.12-Oxo-PDA-reductase
Cre12.g518650.t1.2	5.24	1	401	41.5057	9.14404	0.00473129	±	0.00819484		0	±	0	0.00948425	±	0.00953513	0.00521012	±	0.00902419		0.018682	±	0.00345681	0.00803418	±	0.0139156		0.209821	0.144815	3-beta hydroxysteroid dehydrogenase		1.1.1.170	11.8.4	lipid metabolism.'exotics' (steroids, squalene etc).3-beta hydroxysteroid dehydrogenase/isomerase
Cre02.g106400.t1.3	1.06	1	1040	104.471	6.34131	0	±	0		0	±	0	0.00175409	±	0.00303818	0.0102131	±	0.00776444		0.00681592	±	0.00408413	0	±	0		0.0133132	0.0197784	Lecithin:cholesterol acyltransferase		2.3.1.158	11.8.10	lipid metabolism.'exotics' (steroids, squalene etc).phosphatidylcholinesterol O-acyltransferase
Cre11.g476550.t1.2	8.93	3	347	36.5642	5.63037	0.0107597	±	0.0186364		0.00760972	±	0.00931997	0.0263702	±	0.0170108	0.0045684	±	0.00791271		0.0131411	±	0.013738	0.00593073	±	0.0102723		0.413697	0.236385	oxidoreductase activity		1.3.1.38	11.8.7	lipid metabolism.'exotics' (steroids, squalene etc).trans-2-enoyl-CoA reductase (NADPH)
Cre01.g035350.t1.2	4.83	1	352	36.301	7.50342	0.0140501	±	0.0147917		0.0156346	±	0.00959759	0.0216055	±	0.001279	0.0232747	±	0.0043873		0.0212826	±	0.00393802	0.0296694	±	0.00784717		0.274763	0.17268	oxidoreductase activity		1.3.1.38	11.8.7	lipid metabolism.'exotics' (steroids, squalene etc).trans-2-enoyl-CoA reductase (NADPH)
Cre10.g456000.t1.2	11.11	2	279	28.1852	7.6499	0.0444907	±	0.0393497		0.034377	±	0.0213728	0.0482056	±	0.0247611	0.0644108	±	0.0082802		0.0557116	±	0.0283489	0.0489797	±	0.0264628		0.812178	0.398514	Flagellar Associated Protein, quinone reductase-like		1.6.5.1	11.8	lipid metabolism.'exotics'(steroids, squalene etc)
Cre10.g456100.t1.2	40.8	7	201	21.3728	6.69775	0.185083	±	0.0254967		0.125026	±	0.0041621	0.163197	±	0.0622729	0.369473	±	0.0324966		0.287481	±	0.0704029	0.280845	±	0.0895689		0.000332319	0	Flagellar flavodoxin, involved in phototaxis		1.19.6.1	11.8	lipid metabolism.'exotics'(steroids, squalene etc)
Cre10.g456050.t1.2	40.8	7	201	21.4008	7.06396	0.268135	±	0.081528		0.214366	±	0.0153799	0.198573	±	0.0340609	0.333964	±	0.0529351		0.269684	±	0.0774849	0.346386	±	0.134578		0.150948	0.1138	NADPH-dependent FMN reductase		1.5.1.38	11.8	lipid metabolism.'exotics'(steroids, squalene etc)
Cre12.g519100.t1.2	12.65	5	498	54.0662	9.0415	0.0288166	±	0.0213321		0.00574861	±	0.00704058	0.0113001	±	0.0065769	0.0317287	±	0.0193206		0.0300862	±	0.005567	0.00774438	±	0.00777929		0.0584996	0.0575493	Acetyl-CoA carboxylase, alpha subunit	ACC	6.4.1.2	11.1.1.2.1	lipid metabolism.FA synthesis and FA elongation.Acetyl CoA Carboxylation.heteromeric Complex.alpha Carboxyltransferase
Cre17.g715250.t1.2	14.91	2	228	23.5614	8.6167	0.00832127	±	0.0144129		0.0125562	±	0.0153781	0.0176261	±	0.0176305	0.0337223	±	0.0210733		0.0561028	±	0.0327544	0.0248045	±	0.0265791		0.154014	0.115229	Acetyl-CoA biotin carboxyl carrier	BCC1		11.1.1.2.3	lipid metabolism.FA synthesis and FA elongation.Acetyl CoA Carboxylation.heteromeric Complex.Biotin Carboxyl Carrier Protein
Cre14.g621650.t1.3	28.08	7	349	36.5701	8.67529	0.104748	±	0.0225932		0.0707327	±	0.0314924	0.0595253	±	0.00783396	0.0354476	±	0.0214686		0.0389606	±	0.0141094	0.0494636	±	0.019598		0.00761816	0.0140777	[acyl-carrier-protein] S-malonyltransferase [EC:2.3.1.39]	ACP	2.3.1.39	11.1.2	lipid metabolism.FA synthesis and FA elongation.Acetyl CoA Transacylase
Cre13.g577100.t1.2	31.62	3	117	12.4166	4.98291	0.445467	±	0.0538871		0.521751	±	0.0593509	0.517614	±	0.0728585	0.374998	±	0.0375723		0.494234	±	0.0326388	0.504274	±	0.054432		0.0252603	0.0324858	Acyl-carrier protein	ACP	2.3.1.39	11.1.12	lipid metabolism.FA synthesis and FA elongation.ACP protein
Cre07.g353450.t1.2	19.19	11	667	73.1766	7.35693	0	±	0		0.0297587	±	0.0109506	0.0984477	±	0.0264128	0.0730299	±	0.0111944		0.0479058	±	0.0112676	0.060844	±	0.025903		2.91628e-05	0	Acetyl-CoA synthetase/ligase		6.2.1.1	11.1.8	lipid metabolism.FA synthesis and FA elongation.acyl coa ligase
g1290.t1	10.46	5	631	69.0456	6.12549	0.00790196	±	0.00834109		0.0242738	±	0.00243376	0.0178366	±	0.0103813	0.0268413	±	0.014019		0.0184604	±	0.00971296	0.0114452	±	0.00760457		0.168676	0.122803	Acetyl-CoA synthetase/ligase	ACS1	6.2.1.1	11.1.8	lipid metabolism.FA synthesis and FA elongation.acyl coa ligase
g1224.t1	10.73	5	699	76.6281	6.87354	0.00441901	±	0.00765395		0.0256901	±	0.00552286	0.0184011	±	0.0152675	0.0166744	±	0.00353671		0.0192234	±	0.00797611	0.00551745	±	0.00554232		0.0419818	0.0455747	acyl?/acetyl?-CoA synthetase [EC:6.2.1.1]	ACS1	6.2.1.1	11.1.8	lipid metabolism.FA synthesis and FA elongation.acyl coa ligase
Cre02.g074650.t1.2	16.57	7	688	70.4058	7.28369	0.00275763	±	0.00477635		0	±	0	0	±	0	0.00303671	±	0.00525974		0.0341263	±	0.00696582	0.0405188	±	0.0242841		0.000184965	0	Acyl CoA binding protein / Kelch repeating domain	ACBP4	???	11.1.13	lipid metabolism.FA synthesis and FA elongation.acyl-CoA binding protein
Cre06.g294950.t1.3	35.03	10	374	39.2225	9.48096	0.327565	±	0.0705842		0.263714	±	0.0204446	0.16128	±	0.0334469	0.112292	±	0.0134888		0.0738414	±	0.0090646	0.076163	±	0.0285269		1.17391e-07	0	Enoyl-[acyl-carrier protein] reductase	ENR	1.3.1.9	11.1.6	lipid metabolism.FA synthesis and FA elongation.enoyl ACP reductase
g11653.t1	15.2	7	454	48.5126	8.11865	0.273651	±	0.0914369		0.230415	±	0.0171937	0.16731	±	0.0302891	0.146642	±	0.017807		0.141656	±	0.0305098	0.124852	±	0.0197217		0.0030579	0.0066591	3-ketoacyl-CoA-synthase 1	KAS1	2.3.1.119	11.1.3	lipid metabolism.FA synthesis and FA elongation.ketoacyl ACP synthase
Cre04.g216950.t1.2	22.19	5	374	38.8848	8.19189	0.0467925	±	0.0307808		0.0338936	±	0.00875901	0.0353779	±	0.0161318	0.0325119	±	0.0108058		0	±	0	0.00899794	±	0.0155849		0.0224261	0.0293715	3-Oxoacyl-[acyl-carrier-protein (ACP)] synthase III		2.3.1.180	11.1.3	lipid metabolism.FA synthesis and FA elongation.ketoacyl ACP synthase
Cre03.g182050.t1.2	22.49	10	667	72.2038	6.88818	0.106711	±	0.0223919		0.0986972	±	0.0227534	0.0467275	±	0.0336203	0.0754391	±	0.0181508		0.0833476	±	0.017033	0.0707053	±	0.0220786		0.0667056	0.0637094	catalytic activity		6.2.1.3	11.1.9	lipid metabolism.FA synthesis and FA elongation.long chain fatty acid CoA ligase
Cre13.g566650.t1.1	27.23	13	672	73.1817	7.95752	0.113658	±	0.0503391		0.0762374	±	0.0129368	0.0648222	±	0.0203584	0.0964838	±	0.0170455		0.109812	±	0.0167849	0.0928457	±	0.023071		0.230122	0.152973	long-chain acyl-CoA synthetase [EC:6.2.1.3]		6.2.1.3	11.1.9	lipid metabolism.FA synthesis and FA elongation.long chain fatty acid CoA ligase
Cre12.g507400.t1.2	19.29	9	700	76.5263	7.45947	0.00712305	±	0.00751889		0.0102469	±	0.00664705	0.010734	±	0.0127784	0.00268212	±	0.00464557		0.0169281	±	0.012852	0.0728816	±	0.0245142		3.57277e-05	0	Long-chain acyl-CoA synthetases (AMP-forming)	LACS7	6.2.1.3	11.1.9	lipid metabolism.FA synthesis and FA elongation.long chain fatty acid CoA ligase
Cre12.g533550.t1.1	14.37	5	508	54.6053	7.07861	0.0329809	±	0.00933261		0.0245157	±	0.0050818	0.0254969	±	0.0157851	0.028142	±	0.0090768		0.0240765	±	0.00796465	0.0142164	±	0.00944584		0.369833	0.217906	Pyruvate kinase		2.7.1.40	11.1.30	lipid metabolism.FA synthesis and FA elongation.pyruvate kinase
Cre01.g053000.t1.2	25.73	11	723	77.7845	5.66846	0	±	0		0	±	0	0.0186881	±	0.00965459	0.0893037	±	0.0142927		0.0654758	±	0.00651956	0	±	0		1.13037e-11	0	Glycerol-3-phosphate dehydrogenase/dihydroxyacetone-3-phosphate reductase	GPD2	1.1.1.8	11.5.2	lipid metabolism.glyceral metabolism.Glycerol-3-phosphate dehydrogenase (NAD+)
Cre10.g421700.t1.2	23.12	11	705	76.8351	6.7417	0	±	0		0.00374549	±	0.00458727	0.0214453	±	0.0126172	0.050012	±	0.0146867		0.0557227	±	0.0188597	0.0134924	±	0.0137346		6.95239e-05	0	Glycerol-3-phosphate dehydrogenase/dihydroxyacetone-3-phosphate reductase	GPD4	1.1.1.8	11.5.2	lipid metabolism.glyceral metabolism.Glycerol-3-phosphate dehydrogenase (NAD+)
g14367.t1	13.48	3	549	59.5869	9.43701	0.0103675	±	0.017957		0.0226848	±	0.00470228	0.0278186	±	0.00967521	0.0126146	±	0.0127042		0.00358469	±	0.00620887	0.00327639	±	0.00567487		0.0544695	0.0550771	Monogalactosyl diacylglycerol synthase 1		2.4.1.46	11.10.1	lipid metabolism.glycolipid synthesis.MGDG synthase
Cre16.g656400.t1.2	14.2	4	479	52.84	8.71924	0.00396085	±	0.0068604		0.017002	±	0.011708	0.0117483	±	0.00683778	0.0149002	±	0.0095276		0.00989431	±	0.0101746	0.0161031	±	0.0161757		0.683889	0.345683	UDP-sulfoquinovose synthase		3.13.1.1	11.10.3	lipid metabolism.glycolipid synthesis.UDP-sulfoquinovose synthase
Cre11.g467350.t1.2	21.67	10	683	73.1721	7.41553	0.026305	±	0.0152254		0.0284108	±	0.00975813	0.0164786	±	0.00959092	0.00274888	±	0.0047612		0.0329372	±	0.0118548	0.115696	±	0.0212335		7.0721e-08	0	Acyl-CoA oxidase		1.3.3.6	11.9.4.2	lipid metabolism.lipid degradation.beta-oxidation.acyl CoA DH
Cre16.g687350.t1.2	14.56	7	632	67.5341	8.1626	0.056978	±	0.0114391		0.0238838	±	0.00874537	0.00924526	±	0.00536102	0.018107	±	0.0126624		0.0305687	±	0.0121843	0.08156	±	0.00838652		4.64406e-07	0	Acyl-CoA oxidase		1.3.3.6	11.9.4.2	lipid metabolism.lipid degradation.beta-oxidation.acyl CoA DH
g16176.t1	4.49	2	735	78.3611	8.29443	0	±	0		0.00359262	±	0.00440004	0.00277695	±	0.00480981	0.00284253	±	0.0049234		0.00188529	±	0.00326542	0.014209	±	0.0037581		0.00474371	0.00984206	Acyl-CoA oxidase		1.3.3.6	11.9.4.2	lipid metabolism.lipid degradation.beta-oxidation.acyl CoA DH
Cre16.g695100.t1.3	11.39	4	483	51.5501	8.30908	0.00631138	±	0.0109316		0.0143905	±	0.0095445	0	±	0	0.00328206	±	0.0056847		0	±	0	0.0680547	±	0.0198795		1.02e-06	0	acyl-CoA oxidase [EC:1.3.3.6]		1.3.3.6	11.9.4.2	lipid metabolism.lipid degradation.beta-oxidation.acyl CoA DH
g5140.t1	15.13	8	674	74.1392	8.39697	0	±	0		0	±	0	0	±	0	0.00235198	±	0.00407375		0	±	0	0.065418	±	0.0194205		2.26135e-08	0	Acyl-CoA oxidase.		1.3.3.6	11.9.4.2	lipid metabolism.lipid degradation.beta-oxidation.acyl CoA DH
Cre16.g695050.t1.2	18.94	10	734	76.4916	9.02686	0.0634417	±	0.022118		0.0476071	±	0.00345677	0.0471739	±	0.02253	0.0537289	±	0.0117555		0.0803678	±	0.0134722	0.159669	±	0.0414764		5.7373e-05	0	3-hydroxyacyl-CoA dehydrogenase		4.2.1.17	11.9.4.9	lipid metabolism.lipid degradation.beta-oxidation.multifunctional
Cre12.g534350.t1.2	12.81	3	320	34.7748	8.5874	0.0369657	±	0.0251933		0.0612349	±	0.0479849	0.0116869	±	0.0117257	0.0281709	±	0.0178978		0.0160018	±	0.0161102	0.0466729	±	0.0298399		0.271832	0.171682	3-hydroxybutyryl-CoA dehydrogenase [EC:1.1.1.157]		1.1.1.157	11.9.4.9	lipid metabolism.lipid degradation.beta-oxidation.multifunctional
Cre01.g002400.t1.3	25.76	5	229	24.6435	6.69775	0.0513893	±	0.0115571		0.067856	±	0.0284183	0.024574	±	0.0143026	0.033575	±	0.0209813		0.0199125	±	0.0208169	0.0760102	±	0.0318359		0.0304448	0.0368209	triglyceride lipase activity		3.1.1.3	11.9.2	lipid metabolism.lipid degradation.lipases
g9707.t1	11.7	3	436	45.4511	6.44287	0.0140763	±	0.0140769		0.0215736	±	0.0173323	0.00453598	±	0.00785656	0	±	0		0.00317818	±	0.00550477	0	±	0		0.0857601	0.0758505	triglyceride lipase activity		3.1.1.3	11.9.2	lipid metabolism.lipid degradation.lipases
g16756.t1	21.45	5	331	36.1022	6.7124	0.0207957	±	0.0210131		0.0503476	±	0.0476996	0.024091	±	0.0292728	0.0964564	±	0.0205791		0.0797241	±	0.026815	0.0563399	±	0.0396074		0.0639406	0.0618227	palmitoyl-(protein) hydrolase activity		3.1.2.22	11.9.1	lipid metabolism.lipid degradation.palmitoyl[protein] hydrolase
Cre02.g143000.t1.2	15.85	5	410	45.4972	8.79248	0.0241251	±	0.0253985		0.0309176	±	0.00798993	0.0322746	±	0.00776161	0.00844566	±	0.00850561		0.0149392	±	0.016739	0.0188132	±	0.018898		0.418205	0.238296	Glycerol-3-phosphate acyltransferase		2.3.1.15	11.3	lipid metabolism.Phospholipid synthesis
Cre09.g396250.t1.2	4.76	1	420	42.3124	9.5542	0.00451726	±	0.00782412		0.0131033	±	0.00804369	0.00470878	±	0.00815585	0.0150362	±	0.00938093		0.0135783	±	0.00849321	0.00918262	±	0.00922401		0.516492	0.2781	Phosphatidate cytidylyltransferase		2.7.7.41	11.3.3	lipid metabolism.Phospholipid synthesis.phosphatidate cytidylyltransferase
Cre17.g709850.t1.2	14.25	4	414	43.4715	7.60596	0.0120438	±	0.0127131		0.0063782	±	0.00781166	0.0135929	±	0.00791135	0.0301911	±	0.0232055		0.0362372	±	0.0192913	0.0130343	±	0.0225761		0.249986	0.161567	Acetate kinase		2.7.2.1	2.2.10.1	major CHO metabolism.degradation.acetate metabolism.acetate kinase
Cre09.g396650.t1.2	18.69	11	792	84.564	7.91357	0.022659	±	0.0143271		0.0314095	±	0.0198797	0.043913	±	0.0204322	0.0307655	±	0.00830155		0.0351204	±	0.0143649	0.0188577	±	0.0120565		0.446282	0.25035	Phosphate acetyltransferase		2.3.1.8	2.2.10.2	major CHO metabolism.degradation.acetate metabolism.phosphate acetyltransferase
Cre17.g699000.t1.2	13.84	8	809	84.9339	7.92822	0.0107284	±	0.00699232		0.0121303	±	0.00237709	0.0170808	±	0.0130962	0.0196309	±	0.00601541		0.0224172	±	0.00952207	0.0131964	±	0.00965106		0.528896	0.283433	Phosphate acetyltransferase		2.3.1.8	2.2.10.2	major CHO metabolism.degradation.acetate metabolism.phosphate acetyltransferase
Cre03.g181500.t1.2	17.98	6	584	65.7123	8.47021	0.0479727	±	0.0200527		0.0213253	±	0.00442047	0.0264162	±	0.0104931	0.0408601	±	0.0158351		0.0253485	±	0.00946209	0.0132079	±	0.0132674		0.0458782	0.0489693	alpha-1,4-glucanotransferase		2.4.1.25	2.2.2.4	major CHO metabolism.degradation.starch.D enzyme
g6049.t1	10.49	1	143	15.5537	8.48486	0	±	0		0	±	0	0.0270302	±	0.0271151	0.0426814	±	0.0268965		0.0523879	±	0.00969358	0	±	0		0.00126204	0.00286385	catalytic activity			2.2.2.4	major CHO metabolism.degradation.starch.D enzyme
Cre07.g319300.t1.3	6.11	7	1522	165.764	6.39209	0	±	0		0	±	0	0.00518007	±	0.00380016	0.00661641	±	0.00211846		0.00595043	±	0.00375967	0	±	0		0.00226618	0.00495106	Alpha-glucan water dikinase		2.7.9.4	2.2.2.3	major CHO metabolism.degradation.starch.glucan water dikinase
Cre17.g719900.t1.2	25	20	1244	130.527	7.7085	0.0588681	±	0.0186739		0.0583021	±	0.00259374	0.0290049	±	0.0144757	0.032967	±	0.01119		0.0697792	±	0.0110958	0.068663	±	0.0228055		0.010191	0.0165597	Phosphoglucan water dikinase		2.7.9.5	2.2.2.3	major CHO metabolism.degradation.starch.glucan water dikinase
Cre07.g332300.t1.2	12.07	8	1176	124.015	6.58057	0.0132336	±	0.0036558		0.0250342	±	0.00490578	0.0240017	±	0.00430128	0.0200022	±	0.00150431		0.0171133	±	0.00224889	0.00655901	±	0.00658858		0.000347046	0	R1 Protein, alpha-glucan water dikinase		2.7.9.4	2.2.2.3	major CHO metabolism.degradation.starch.glucan water dikinase
Cre08.g362450.t1.2	19.41	9	706	77.5068	8.17725	0.0247307	±	0.010658		0.0176402	±	0.00365659	0.0342484	±	0.0257068	0.0390347	±	0.0233342		0.057267	±	0.0165489	0.0311809	±	0.0126954		0.14603	0.111879	Alpha-amylase	AMA2	3.2.1.1	2.2.2.1	major CHO metabolism.degradation.starch.starch cleavage
Cre08.g384750.t1.1	8.58	3	501	55.5616	6.44287	0	±	0		0	±	0	0.00351722	±	0.006092	0.0106591	±	0.0122934		0.014953	±	0.00276683	0	±	0		0.0154836	0.0219964	alpha-amylase activity		3.2.1.2	2.2.2.1	major CHO metabolism.degradation.starch.starch cleavage
Cre03.g190500.t1.2	7.72	5	907	100.63	6.88818	0.022544	±	0.00774789		0.00766329	±	0.00508268	0.00637362	±	0.00370795	0.0153875	±	0.00735966		0.0170086	±	0.0102086	0.0137835	±	0.00369504		0.0767292	0.0702896	Glycoside-hydrolase-like protein		3.2.1.84	2.2.2.1	major CHO metabolism.degradation.starch.starch cleavage
Cre07.g336950.t1.1	27.75	21	872	98.2337	7.06396	0.122664	±	0.0457772		0.0960876	±	0.0144439	0.102779	±	0.0175865	0.139422	±	0.0189941		0.11045	±	0.0261904	0.0844001	±	0.0145562		0.165925	0.121348	Starch phosphorylase	SPL1	2.4.1.1	2.2.2.2	major CHO metabolism.degradation.starch.starch phosphorylase
Cre12.g552200.t1.2	23.56	18	1010	114.016	7.29834	0.0651501	±	0.0307168		0.0661408	±	0.00951713	0.0472325	±	0.0191692	0.085456	±	0.0247195		0.0531345	±	0.00530818	0.0369646	±	0.0141815		0.085503	0.0758505	Starch phosphorylase		2.4.1.1	2.2.2.2	major CHO metabolism.degradation.starch.starch phosphorylase
Cre02.g117500.t1.2	8.97	4	658	67.2258	7.43018	0	±	0		0	±	0	0.00864676	±	0.00931142	0.0121291	±	0.00841367		0.0191672	±	0.00784533	0.00625521	±	0.0108343		0.042238	0.0455747	Hexokinase	HXK	2.7.1.1	2.2.1.4	major CHO metabolism.degradation.sucrose.hexokinase
Cre13.g567950.t1.2	26.17	9	512	55.5788	9.0708	0.0798005	±	0.0335576		0.106149	±	0.0150484	0.10724	±	0.0140614	0.0657036	±	0.0194172		0.0804535	±	0.017643	0.0920576	±	0.0296583		0.226734	0.15153	ADP-glucose pyrophosphorylase large subunit 1		2.7.7.27	2.1.2.1	major CHO metabolism.synthesis.starch.AGPase
Cre03.g188250.t1.2	30.93	9	514	55.3091	8.11865	0.0710829	±	0.0351981		0.0293668	±	0.0107531	0.0860135	±	0.0261698	0.0645316	±	0.024829		0.0506405	±	0.0240478	0.046607	±	0.0276446		0.163078	0.119754	ADP-glucose pyrophosphorylase small subunit	APL1	2.7.7.27	2.1.2.1	major CHO metabolism.synthesis.starch.AGPase
Cre16.g672800.t1.2	15.83	4	360	39.5355	6.53662	0.0138504	±	0.0146201		0.00795224	±	0.00973947	0.010737	±	0.0107707	0.0411115	±	0.0149124		0.026216	±	0.0187252	0.0107131	±	0.0107613		0.0567004	0.0570219	GDP-D-mannose pyrophosphorylase		2.7.7.22	2.1.2.1	major CHO metabolism.synthesis.starch.AGPase
g4436.t1	6.71	4	760	83.4073	7.25439	0	±	0		0	±	0	0.00260222	±	0.00450718	0	±	0		0.0155091	±	0.013544	0.00270785	±	0.00469013		0.0426905	0.0463158	Isoamylase, starch debranching enzyme	ISA3	3.2.1.-	2.1.2.4	major CHO metabolism.synthesis.starch.debranching
Cre11.g476650.t1.3	4.02	4	1120	119.814	6.81494	0.00836117	±	0.0109259		0.0100259	±	0.00833198	0.00679029	±	0.000401972	0	±	0		0.00774586	±	0.00869739	0	±	0		0.305856	0.187629	Pullulanase-type starch debranching enzyme		3.2.1.41	2.1.2.4	major CHO metabolism.synthesis.starch.debranching
Cre10.g444700.t1.1	14.86	11	868	98.2205	6.25244	0.0193022	±	0.00546194		0.0226115	±	0.00443103	0.0297405	±	0.0187133	0.0262751	±	0.0106701		0.0368124	±	0.00865837	0.0148357	±	0.00919585		0.20232	0.1413	Starch Branching Enzyme		2.4.1.18	2.1.2.3	major CHO metabolism.synthesis.starch.starch branching
Cre17.g721500.t1.2	51.52	27	726	76.57	9.24658	0.0692836	±	0.0312663		0.074204	±	0.0159524	0.1611	±	0.0406745	0.202184	±	0.0388654		0.158245	±	0.0191977	0.0106245	±	0.0106724		1.13426e-06	0	Granule-bound starch synthase 1	GBSS1	2.4.1.242	2.1.2.2	major CHO metabolism.synthesis.starch.starch synthase
Cre04.g215150.t1.2	3.07	1	587	63.6836	7.10791	0	±	0		0.00937543	±	0.00575528	0.0034771	±	0.00602251	0.0139569	±	0.00263089		0.0127623	±	0.00236147	0.0035059	±	0.0060724		0.00542453	0.00984206	Soluble starch synthase 1	SS1	2.4.1.21	2.1.2.2	major CHO metabolism.synthesis.starch.starch synthase
Cre16.g665800.t1.2	8.14	3	651	71.1101	7.6499	0	±	0		0.00405618	±	0.00496779	0.0147202	±	0.00556935	0	±	0		0.00212855	±	0.00368676	0	±	0		0.000270134	0	Soluble starch synthase 4	SS4	2.4.1.21	2.1.2.2	major CHO metabolism.synthesis.starch.starch synthase
g6559.t2	14.6	11	1219	133.89	6.03662	0.00715321	±	0.00466146		0.00805037	±	0.00157758	0.0251841	±	0.00575559	0.00956146	±	0.00202802		0.0113174	±	0.00795624	0.00485206	±	0.00554701		0.00175372	0.00495106	Starch Synthase 3	SS3	2.4.1.21	2.1.2.2	major CHO metabolism.synthesis.starch.starch synthase
Cre06.g283400.t1.2	2.8	1	644	71.2892	6.84424	0	±	0		0	±	0	0.00600204	±	0.00602089	0.00947739	±	0.00597236		0.00885539	±	0.00553905	0	±	0		0.017616	0.025134	Sucrose-6-phosphate phosphatase	SPP1	3.1.3.24	2.1.1.2	major CHO metabolism.synthesis.sucrose.SPP
Cre09.g387800.t1.2	30.92	6	249	27.2739	5.47803	0.119253	±	0.0494795		0.111529	±	0.00963194	0.0998251	±	0.0184777	0.0937049	±	0.054647		0.0839731	±	0.0308229	0.151704	±	0.0681165		0.500581	0.273175	Pre-apoferritin	FER1	1.16.3.1	15.2	metal handling.binding, chelation and storage
g3408.t1	26.83	9	477	52.0371	5.41455	0.148495	±	0.0396305		0.128443	±	0.012878	0.142908	±	0.00563633	0.123675	±	0.0112908		0.125596	±	0.0374605	0.10958	±	0.0328723		0.556692	0.294758	selenium binding			15.2	metal handling.binding, chelation and storage
Cre02.g085900.t1.2	22.19	5	329	35.543	7.38623	0.0731401	±	0.0524652		0.059656	±	0.0116904	0.0465093	±	0.0280403	0.0442756	±	0.026326		0.0239291	±	0.0207928	0.0164018	±	0.0284088		0.253293	0.162785	inositol or phosphatidylinositol phosphatase activity		3.1.3.25	3.4.5	minor CHO metabolism.myo-inositol.inositol phosphatase
Cre08.g376100.t1.2	18.63	4	306	33.5292	5.42725	0.00996207	±	0.0172548		0.0140851	±	0.0172506	0.00667012	±	0.011553	0.0206379	±	0.0128758		0.0290103	±	0.00493591	0.0117564	±	0.0203628		0.502163	0.273175	inositol or phosphatidylinositol phosphatase activity		3.1.3.25	3.4.5	minor CHO metabolism.myo-inositol.inositol phosphatase
Cre06.g294450.t1.3	14.21	4	373	40.1767	9.30518	0.00508646	±	0.00881		0.00767508	±	0.00940002	0.0305853	±	0.0104327	0.0204859	±	0.0159969		0.0137863	±	0.00827451	0.00551733	±	0.00955629		0.0577207	0.0575493	Aldo/keto reductase family		1.1.1.145- 151	3.5	minor CHO metabolism.others
Cre16.g684750.t1.2	13.85	4	361	39.1178	7.75244	0.0359562	±	0.0241421		0.0304896	±	0.0187166	0.0259481	±	0.0076146	0.0622959	±	0.0157918		0.0315949	±	0.0197626	0.0413721	±	0.0264509		0.303508	0.186716	Aldo/keto reductase family? Voltage-gated shaker-like K+ channel, subunit beta/KCNAB?		1.1.1.145- 151	3.5	minor CHO metabolism.others
Cre14.g630400.t1.2	3.97	1	353	36.3859	5.38916	0.00537464	±	0.00930915		0.00810993	±	0.0099326	0.0219789	±	0.0158915	0.015728	±	0.00930422		0.00950052	±	0.00978275	0.00509557	±	0.00882578		0.378025	0.220837	D-threo-aldose 1-dehydrogenase [EC:1.1.1.122]		1.1.1.122	3.5	minor CHO metabolism.others
Cre16.g696000.t1.2	20.36	19	1493	155.941	4.70361	0.0676953	±	0.0139108		0.0609251	±	0.0104319	0.038764	±	0.0128636	0.0394957	±	0.00816033		0.0317073	±	0.00315716	0.041424	±	0.0071153		0.00177006	0.00495106	nucleotidyltransferase activity		2.77-	3.5	minor CHO metabolism.others
g6363.t1	6.47	4	912	99.5513	6.84424	0.00617421	±	0.00679925		0.00289537	±	0.00354608	0.00423828	±	0.00425159	0	±	0		0.00973372	±	0.00165613	0.01043	±	0.0106172		0.232724	0.154406	Trehalose-6-phosphate synthase component TPS1 and related subunits		3.1.3.12	3.2.1	minor CHO metabolism.trehalose.TPS
Cre09.g411200.t1.2	18.3	3	306	33.152	8.08936	0.161687	±	0.04232		0.0806723	±	0.0359178	0.0884017	±	0.0327105	0.0267735	±	0.00504683		0.0244819	±	0.00453001	0.103995	±	0.0147289		6.46299e-05	0	Rieske [2Fe-2S] domain containing protein	TEF5	1.4.7.1	26.30	misc. other Ferredoxins and Rieske domain
g6367.t1	10.24	6	918	99.8147	8.5874	0.00664138	±	0.0115032		0.00623705	±	0.0076388	0.00421058	±	0.00422381	0.00460343	±	0.00488216		0.00214379	±	0.00371315	0.0101088	±	0.00687983		0.807902	0.397084	N-terminal acetyltransferase		2.3.1.88	26.5	misc.acyl transferases
Cre13.g576400.t1.2	2.68	1	410	44.8138	6.59521	0.00910641	±	0.0157728		0.0239351	±	0.00469041	0.00497819	±	0.00862247	0.00967498	±	0.00970252		0	±	0	0	±	0		0.0293477	0.036264	Branched-chain amino-acid transaminase		2.6.1.42	26.26.1	misc.aminotransferases.aminotransferase class IV family protein
g629.t1	9.45	3	381	41.7162	5.8208	0.013087	±	0.0138142		0.0251737	±	0.0156509	0.0160713	±	0.0278363	0	±	0		0	±	0	0.0412685	±	0.0175779		0.0409378	0.0450927	oxidoreductase activity, acting on paired donors, with incorporation or reduction of molecular oxygen		1.6.2.4	26.10	misc.cytochrome P450
Cre05.g245950.t1.1	34.08	15	628	69.5075	6.68311	0.0542553	±	0.0227537		0.0285945	±	0.00614726	0.0398791	±	0.0223598	0.0964965	±	0.0165796		0.082861	±	0.0324325	0.0611613	±	0.0137737		0.00712013	0.0126848	Dynamin-related GTPase		3.1.5.1	26.17	misc.dynamin
Cre02.g079550.t1.2	5.99	4	868	91.1725	8.70459	0.0121148	±	0.0140926		0.0063403	±	0.00389211	0.0110079	±	0.0112387	0.0216755	±	0.0104088		0.019297	±	0.00845956	0.013031	±	0.0139632		0.563506	0.297385	Dynamin-related GTPase, involved in circadian rhythms		3.1.5.1	26.17	misc.dynamin
Cre02.g144800.t1.3	2.95	1	611	66.3303	7.25439	0	±	0		0	±	0	0.00334052	±	0.00578595	0.0056673	±	0.00570753		0.00841617	±	0.00505138	0	±	0		0.069363	0.0651026	N-acetylglutamate synthase/acetylglutamate kinase		2.3.1.1	26.24	misc.GCN5-related N-acetyltransferase
Cre03.g171050.t1.3	9.45	4	508	57.0953	7.2251	0.0158957	±	0.0198665		0	±	0	0.011502	±	0.00666961	0.0161274	±	0.00304002		0.0174747	±	0.0029732	0.0132489	±	0.0229478		0.591457	0.307843	Glycosyl hydrolase		3.2.1.147	26.3	misc.gluco-, galacto- and mannosidases
g15359.t1	13.94	2	208	22.7935	5.88428	0.0148504	±	0.0257217		0.0504399	±	0.0368866	0.00847176	±	0.0146735	0.0217221	±	0.0223334		0	±	0	0.032358	±	0.0560456		0.446081	0.25035	Glutathione S-transferase		2.5.1.18	26.9	misc.glutathione S transferases
Cre12.g538100.t1.2	18.39	5	348	38.9314	6.93213	0.0338165	±	0.00760508		0.00822646	±	0.0100753	0	±	0	0.0386564	±	0.0132722		0.0294909	±	0.0108138	0.0240968	±	0.0155913		0.00203055	0.00495106	Glutathione S-transferase, C-terminal domain		2.5.1.18	26.9	misc.glutathione S transferases
g13764.t1	13.27	4	490	52.4504	7.10791	0	±	0		0	±	0	0.00788839	±	0.00791317	0.0384491	±	0.0236965		0.0341833	±	0.0149855	0	±	0		0.000923633	0.00286385	Hydrolase		3.-	26.1	misc.misc2
Cre12.g514200.t1.2	30.11	12	611	64.419	9.0708	0.0988443	±	0.0271697		0.102278	±	0.0116397	0.0875399	±	0.0268325	0.0442013	±	0.0165958		0.0603519	±	0.00987156	0.0809053	±	0.0378364		0.0529714	0.0542846	Glucose-methanol-choline oxidoreductase		1.1.99.1	26.8	misc.nitrilases, *nitrile lyases, berberine bridge enzymes, reticuline oxidases, troponine reductases
Cre01.g022650.t1.2	6.87	2	393	43.4117	7.07861	0.0204441	±	0.0127684		0.017686	±	0.0117303	0.00967416	±	0.00968991	0	±	0		0	±	0	0	±	0		0.0122873	0.0189274	nitrogen compound metabolic process		3.5.1.6	26.8	misc.nitrilases, *nitrile lyases, berberine bridge enzymes, reticuline oxidases, troponine reductases
Cre01.g051000.t1.1	8.54	3	492	52.1467	6.7417	0.0302387	±	0.0198204		0.0311317	±	0.00312134	0.00773005	±	0.00777152	0.00961377	±	0.00974357		0.00477477	±	0.00827014	0.0068399	±	0.011847		0.0219542	0.0293715	PROTEIN ARGININE N-METHYLTRANSFERASE		2.1.1.125	26.6	misc.O-methyl transferases
Cre12.g558100.t1.2	7.94	3	378	42.4282	6.01123	0.0261135	±	0.0153487		0.032947	±	0.00682951	0.0106316	±	0.0106342	0.0272009	±	0.010637		0.015087	±	0.0094369	0.0136613	±	0.0148654		0.16883	0.122803	Protein-/Histone-arginine N-methyltransferase		2.1.1.125	26.6	misc.O-methyl transferases
Cre01.g000650.t1.3	6.54	3	765	82.6194	6.7124	0.0211595	±	0.0223519		0	±	0	0	±	0	0	±	0		0	±	0	0.00235129	±	0.00407255		0.0675822	0.0643253	Copper amine oxidase		1.4.3.21	26.7	misc.oxidases - copper, flavone etc
g10020.t1	3.43	2	700	75.7053	6.34131	0	±	0		0	±	0	0.013601	±	0.00883888	0.0067571	±	0.00684834		0	±	0	0	±	0		0.00669203	0.0126848	Copper amine oxidase	AMX1	1.4.3.21	26.7	misc.oxidases - copper, flavone etc
Cre16.g677950.t1.3	4.49	2	690	70.1449	9.26123	0	±	0		0	±	0	0	±	0	0	±	0		0	±	0	0.0130734	±	0.00827925		0.000592712	0.00286385	oxidoreductase activity		1.-	26.7	misc.oxidases - copper, flavone etc
Cre08.g369300.t1.2	5.18	1	328	35.9606	6.52197	0.0358785	±	0.0080688		0.038647	±	0.00998741	0	±	0	0	±	0		0.0211307	±	0.0156414	0.0263564	±	0.0164248		0.000527195	0.00286385	Prolyl 4-hydroxylase		1.14.11.2	26.7	misc.oxidases - copper, flavone etc
Cre03.g160200.t1.2	6.72	1	253	27.6778	6.39209	0.012049	±	0.0208695		0	±	0	0	±	0	0	±	0		0	±	0	0.0331449	±	0.0214457		0.0190372	0.0262294	prolyl 4-hydroxylase [EC:1.14.11.2]		1.14.11.2	26.7	misc.oxidases - copper, flavone etc
Cre06.g285150.t1.2	13.35	3	337	35.0893	8.73389	0.0182115	±	0.0182123		0	±	0	0.0104577	±	0.0181133	0.0267499	±	0.016995		0.0128106	±	0.0129101	0	±	0		0.172428	0.124488	L-ascorbate peroxidase		1.11.1.11	26.12	misc.peroxidases
Cre07.g350400.t1.3	11.68	2	197	21.7022	7.23975	0.0156796	±	0.0271579		0	±	0	0	±	0	0.0496342	±	0.0102193		0.0170238	±	0.0175295	0.0104465	±	0.0180939		0.0118717	0.0189274	Peptidyl-prolyl cis-trans isomerase, parvulin-type		5.2.1.8	26.23	misc.rhodanese
Cre05.g247450.t1.2	7.63	3	891	84.9621	5.16064	0	±	0		0	±	0	0.00221963	±	0.00384451	0	±	0		0.00577136	±	0.00346396	0.0057957	±	0.00630651		0.103016	0.0860629	Putative rhodanese-like protein		2.8.1.1	26.23	misc.rhodanese
Cre13.g573250.t1.2	28.57	7	231	26.156	8.104	0.0214097	±	0.0225398		0.0476483	±	0.0292498	0.0670528	±	0.0267926	0.0799768	±	0.0212113		0.068433	±	0.0185898	0.0686876	±	0.0311155		0.11432	0.092093	Rhodanese-like domain		2.8.1.1	26.23	misc.rhodanese
g4541.t1	10.55	2	275	30.2328	9.92041	0	±	0		0	±	0	0.00640773	±	0.0110985	0.0057645	±	0.0099844		0.0286278	±	0.0248757	0	±	0		0.0587184	0.0581465	Rhodanese-like domain		2.8.1.1	26.23	misc.rhodanese
Cre03.g172000.t1.2	33.23	6	322	33.1012	9.68604	0.206304	±	0.0172157		0.138997	±	0.0137392	0.134986	±	0.0308151	0.0899639	±	0.0425025		0.0722912	±	0.0158249	0.0984679	±	0.020708		7.00812e-05	0	3-oxoacyl-(acyl-carrier-protein) reductase	OXAR1	1.1.1.100	26.22	misc.short chain dehydrogenase/reductase (SDR)
g9773.t1	13.34	5	592	62.4356	5.77002	0.0146609	±	0.00955538		0.00483582	±	0.00592265	0.0101291	±	0.0111136	0.0228596	±	0.00914659		0.0190001	±	0.00683856	0.0191518	±	0.0153113		0.307343	0.187769	guanylate kinase [EC:2.7.4.8]		2.7.4.8	26.22	misc.short chain dehydrogenase/reductase (SDR)
g13806.t1	41.83	8	263	27.4174	7.57666	0.070687	±	0.0343587		0.0481985	±	0.0124558	0.0213971	±	0.0124536	0.0371784	±	0.00765474		0.0377405	±	0.0444952	0.172375	±	0.050572		0.000196943	0	oxidoreductase activity		1.-	26.22	misc.short chain dehydrogenase/reductase (SDR)
Cre12.g495850.t1.2	6.39	1	266	27.8074	7.78174	0.030205	±	0.0188646		0.0368925	±	0.00722957	0.0217326	±	0.0126433	0.0208721	±	0.0123473		0.0126078	±	0.0129824	0.0266105	±	0.0173489		0.411549	0.235611	oxidoreductase activity		1.-	26.22	misc.short chain dehydrogenase/reductase (SDR)
g7305.t1	18.35	3	267	26.9229	7.66455	0.0186747	±	0.0197125		0.031334	±	0.0227679	0.0206065	±	0.022175	0.012969	±	0.013061		0.00669886	±	0.0116028	0	±	0		0.31212	0.190349	oxidoreductase activity		1.-	26.22	misc.short chain dehydrogenase/reductase (SDR)
g4488.t1	4.36	1	321	32.5217	8.01611	0	±	0		0	±	0	0	±	0	0	±	0		0	±	0	0.0224982	±	0.0149486		0.00100989	0.00286385	oxidoreductase activity		1.-	26.22	misc.short chain dehydrogenase/reductase (SDR)
Cre17.g702750.t1.2	3.82	1	340	35.6895	8.57275	0	±	0		0.00842002	±	0.0103124	0	±	0	0	±	0		0	±	0	0.0254262	±	0.0158451		0.00362183	0.00834607	oxidoreductase activity		1.1.1.102	26.22	misc.short chain dehydrogenase/reductase (SDR)
Cre14.g608800.t1.2	11.63	3	387	39.7506	10.2866	0.00490245	±	0.00849129		0	±	0	0.0045533	±	0.00788655	0.0130438	±	0.0138732		0.0214898	±	0.0137302	0	±	0		0.0712379	0.0660509	Reductases with broad range of substrate specificities		1.1.1.294	26.22	misc.short chain dehydrogenase/reductase (SDR)
Cre16.g685400.t1.2	10.99	3	355	38.2179	9.56885	0.00534436	±	0.00925671		0	±	0	0.0214229	±	0.00126819	0.0389441	±	0.0267038		0.0250672	±	0.0181781	0.0108639	±	0.0109129		0.040107	0.0445973	Short-chain dehydrogenase/reductase		1.-	26.22	misc.short chain dehydrogenase/reductase (SDR)
g12869.t1	17.86	2	112	11.9501	9.34912	0.182928	±	0.06358		0.159975	±	0.126493	0.119518	±	0.0322453	0.0873029	±	0.017975		0.0844595	±	0.0346243	0.157728	±	0.0490441		0.341416	0.203785	Cytochrome c			9.6	mitochondrial electron transport / ATP synthesis.cytochrome c
Cre15.g638500.t1.2	35.99	6	314	33.8124	6.1001	0.301503	±	0.0612966		0.319523	±	0.068422	0.225568	±	0.045783	0.356869	±	0.0563543		0.283028	±	0.0730521	0.319744	±	0.048244		0.196382	0.138028	Ubiquinol:cytochrome c oxidoreductase cytochrome c1	CYC1	1.10.2.2	9.6	mitochondrial electron transport / ATP synthesis.cytochrome c
Cre03.g157700.t1.2	29.17	2	96	10.8624	9.17334	0.257795	±	0.0807281		0.261773	±	0.0087144	0.255369	±	0.0762124	0.256022	±	0.0482603		0.228043	±	0.0459184	0.304926	±	0.108596		0.850819	0.414037	Cytochrome c oxidase 11 kD subunit		1.9.3.1	9.7	mitochondrial electron transport / ATP synthesis.cytochrome c oxidase
Cre16.g691850.t1.2	38.1	4	105	11.675	7.18115	0.0826597	±	0.0538742		0.0955775	±	0.0602505	0.179873	±	0.0826468	0.186246	±	0.0383466		0.220191	±	0.0728581	0.168243	±	0.0523137		0.0852599	0.0753324	Cytochrome c oxidase subunit	COX90	1.9.3.1	9.7	mitochondrial electron transport / ATP synthesis.cytochrome c oxidase
Cre03.g154350.t1.2	4.58	1	284	30.6623	9.40771	0.00668045	±	0.0115709		0.0193781	±	0.0118956	0.0195918	±	0.0113652	0.0129384	±	0.0131795		0.0181066	±	0.0108676	0.0135799	±	0.0136411		0.764048	0.378517	Cytochrome c oxidase subunit II, protein IIa of split subunit		1.9.3.1	9.7	mitochondrial electron transport / ATP synthesis.cytochrome c oxidase
g1098.t1	22.88	2	153	17.239	7.97217	0.186157	±	0.0349527		0.182961	±	0.0259144	0.225093	±	0.0377538	0.290367	±	0.0355666		0.244819	±	0.0453001	0.220502	±	0.0928927		0.14845	0.112938	cytochrome-c oxidase activity		1.9.3.1	9.7	mitochondrial electron transport / ATP synthesis.cytochrome c oxidase
Cre06.g304350.t1.2	11.49	1	148	17.2444	5.03369	0.0923338	±	0.00942354		0.0663068	±	0.0129937	0.090446	±	0.0244018	0.128555	±	0.0503348		0.056193	±	0.0359026	0.0827187	±	0.0160593		0.0875713	0.0768717	Mitochondrial cytochrome c oxidase subunit	COX	1.9.3.1	9.7	mitochondrial electron transport / ATP synthesis.cytochrome c oxidase
Cre13.g567600.t1.2	35.43	4	175	19.0158	5.2749	0.0350702	±	0.0350717		0.0560766	±	0.010989	0.098934	±	0.0383423	0.183171	±	0.0549305		0.107984	±	0.045326	0.0898475	±	0.0382696		0.00463484	0.00984206	Mitochondrial cytochrome c oxidase subunit Vb, 13 kD	COX4	1.9.3.1	9.7	mitochondrial electron transport / ATP synthesis.cytochrome c oxidase
Cre01.g051900.t1.2	11.83	2	262	28.4935	7.79639	0.0306661	±	0.0191526		0.0483825	±	0.0125033	0.0220644	±	0.0128363	0.0373203	±	0.00768396		0.0338823	±	0.00576484	0.0398612	±	0.0105428		0.212228	0.145234	Rieske iron-sulfur protein of mitochondrial ubiquinol-cytochrome c reductase		1.10.2.2	9.5	mitochondrial electron transport / ATP synthesis.cytochrome c reductase
g5901.t1	60.16	6	123	14.0325	8.44092	0.165444	±	0.154175		0.22214	±	0.169532	0.324715	±	0.0733167	0.275219	±	0.0545042		0.282	±	0.0909281	0.173811	±	0.0392126		0.423934	0.24003	Ubiquinol cytochrome c reductase, subunit QCR7	QCR7	1.10.2.2	9.5	mitochondrial electron transport / ATP synthesis.cytochrome c reductase
Cre11.g468950.t1.2	35	3	60	7.02759	9.18799	0.0831022	±	0.0877204		0.25528	±	0.025595	0.0293688	±	0.0508682	0.136545	±	0.0257388		0.134884	±	0.134985	0.116045	±	0.116174		0.0836355	0.0747182	Ubiquinol:cytochrome c oxidoreductase 7 kDa subunit	QCR9	1.10.2.2	9.5	mitochondrial electron transport / ATP synthesis.cytochrome c reductase
Cre03.g156950.t1.1	20.55	1	73	8.66152	9.5249	0.110062	±	0.0687396		0.0753888	±	0.0462788	0.105048	±	0.0793821	0.112229	±	0.0211552		0.0836408	±	0.0495476	0.143063	±	0.0378384		0.709024	0.355611	Ubiquinol:cytochrome c oxidoreductase 9 kDa subunit		1.10.2.2	9.5	mitochondrial electron transport / ATP synthesis.cytochrome c reductase
Cre16.g687950.t1.2	23.14	4	363	37.0586	8.01611	0.04304	±	0.038092		0.0692292	±	0.00230463	0.036876	±	0.00994895	0.0211809	±	0.0132361		0.00542148	±	0.00939028	0.047556	±	0.0188422		0.0124898	0.0189274	Electron transfer flavoprotein alpha subunit	EFT1		9.3	mitochondrial electron transport / ATP synthesis.electron transfer flavoprotein
B7U1J0	53.35	24	508	54.7177	5.51611	0.640599	±	0.0948538		0.598449	±	0.0428513	0.675884	±	0.0871435	0.530565	±	0.0958374		0.455546	±	0.024618	0.578657	±	0.0974182		0.0396384	0.0445973	ATP synthase subunit alpha, chloroplastic 1 OS=Chlamydomonas reinhardtii GN=atpA PE=3 SV=1 - [B7U1J0_CHLRE]		3.6.1.3	9.9	mitochondrial electron transport / ATP synthesis.F1-ATPase
P06541	81.08	33	481	52.0071	5.32568	1.39082	±	0.402469		1.07227	±	0.153891	1.3263	±	0.169907	0.854049	±	0.0858639		0.802915	±	0.15097	1.21645	±	0.21997		0.0184084	0.025134	ATP synthase subunit beta, chloroplastic OS=Chlamydomonas reinhardtii GN=atpB PE=1 SV=3 - [ATPB_CHLRE]		3.6.1.3	9.9	mitochondrial electron transport / ATP synthesis.F1-ATPase
g2416.t1	38.66	17	569	61.4759	9.51025	0.148389	±	0.0435443		0.140997	±	0.0267855	0.275063	±	0.0876944	0.400066	±	0.155211		0.237559	±	0.0171701	0.185679	±	0.0239197		0.00550782	0.0114106	F0F1-type ATP synthase, alpha subunit		3.6.1.3	9.9	mitochondrial electron transport / ATP synthesis.F1-ATPase
Cre16.g680000.t1.2	16.31	2	233	25.8628	7.37158	0.0081427	±	0.0141036		0.0421176	±	0.0082535	0.03264	±	0.00193223	0.0432197	±	0.0138382		0.028017	±	0.0173786	0.0303794	±	0.019806		0.0681227	0.0643253	Mitochondrial ATP synthase subunit 5, OSCP subunit	ATP5	3.6.3.14	9.9	mitochondrial electron transport / ATP synthesis.F1-ATPase
Cre09.g395350.t1.3	19.82	2	111	12.7984	8.73389	0.0278278	±	0.0481992		0	±	0	0.0685147	±	0.00405593	0.0738081	±	0.0139129		0.0727367	±	0.0506858	0.077882	±	0.0485344		0.0713562	0.0660509	Mitochondrial F1F0 ATP synthase associated 12.0 kDa protein		3.6.3.14	9.9	mitochondrial electron transport / ATP synthesis.F1-ATPase
Cre17.g721300.t1.2	17.89	3	123	14.3152	9.20264	0.0405377	±	0.0427904		0.0429362	±	0.0525858	0.0618303	±	0.00366023	0.0971355	±	0.0511336		0.0225315	±	0.0390257	0.0146239	±	0.0253293		0.185275	0.131422	Mitochondrial F1F0 ATP synthase associated 14.3 kDa protein		3.6.3.14	9.9	mitochondrial electron transport / ATP synthesis.F1-ATPase
Cre13.g581600.t1.2	48.62	14	325	33.9969	7.35693	0.17142	±	0.0560495		0.156112	±	0.052041	0.185959	±	0.0321036	0.191743	±	0.032806		0.140088	±	0.0317395	0.177714	±	0.0557594		0.72987	0.364392	Mitochondrial F1F0 ATP synthase associated 31.2 kDa protein	ASA4	3.6.3.14	9.9	mitochondrial electron transport / ATP synthesis.F1-ATPase
Cre07.g338050.t1.2	31.15	11	366	39.7032	6.53662	0.0555999	±	0.0518128		0.0888668	±	0.0281978	0.0519493	±	0.0109535	0.101823	±	0.00987192		0.0678767	±	0.0190507	0.0623758	±	0.028949		0.259461	0.16519	Mitochondrial F1F0 ATP synthase associated 36.3 kDa protein	ASA3	3.6.3.14	9.9	mitochondrial electron transport / ATP synthesis.F1-ATPase
Cre09.g415550.t1.2	53.24	15	494	48.3827	9.1001	0.131986	±	0.0458662		0.155092	±	0.0219889	0.199519	±	0.0376699	0.281042	±	0.0193422		0.200313	±	0.0501865	0.130066	±	0.0329561		0.000639957	0.00286385	Mitochondrial F1F0 ATP synthase associated 45.5 kDa protein	ASA2	3.6.3.14	9.9	mitochondrial electron transport / ATP synthesis.F1-ATPase
Cre07.g340350.t1.1	30.09	21	575	63.1231	6.13818	0.0883587	±	0.0274135		0.0528893	±	0.00979521	0.108072	±	0.0263717	0.120338	±	0.0156497		0.0848488	±	0.0181177	0.0769004	±	0.0478115		0.0879938	0.0768717	Mitochondrial F1F0 ATP synthase associated 60.6 kDa protein	ASA1	3.6.3.14	9.9	mitochondrial electron transport / ATP synthesis.F1-ATPase
Cre01.g018800.t1.2	3.53	1	340	35.4835	9.5835	0.0109813	±	0.0190201		0.0310503	±	0.0537806	0.0340051	±	0.019783	0.0496747	±	0.0207791		0.0225614	±	0.0168653	0.0208188	±	0.0135729		0.629548	0.32377	Mitochondrial F1F0 ATP synthase subunit 6		3.6.3.14	9.9	mitochondrial electron transport / ATP synthesis.F1-ATPase
Cre17.g698000.t1.2	50.87	21	574	61.783	5.10986	0.363473	±	0.0634675		0.279007	±	0.0151305	0.386603	±	0.0401287	0.412462	±	0.0502817		0.339698	±	0.0197687	0.343662	±	0.0487009		0.0247934	0.0324858	Mitochondrial F1F0 ATP synthase, beta subunit	ATP2	3.6.3.14	9.9	mitochondrial electron transport / ATP synthesis.F1-ATPase
g11637.t1	26.73	3	202	21.1586	4.85596	0.0827416	±	0.0226048		0.099328	±	0.0653916	0.0854026	±	0.020929	0.136193	±	0.0524806		0.0829199	±	0.036351	0.102119	±	0.0367697		0.62477	0.321653	Mitochondrial F1F0 ATP synthase, delta subunit	ATP4	3.6.3.14	9.9	mitochondrial electron transport / ATP synthesis.F1-ATPase
Cre15.g635850.t1.2	31.48	8	324	35.0712	9.36377	0.0808014	±	0.0288626		0.0863981	±	0.0122374	0.116307	±	0.0263854	0.127332	±	0.0308991		0.107311	±	0.0278572	0.115841	±	0.0614102		0.537836	0.287411	Mitochondrial F1F0 ATP synthase, gamma subunit	ATP3	3.6.3.14	9.9	mitochondrial electron transport / ATP synthesis.F1-ATPase
g10300.t1	37.68	7	207	22.1894	9.5542	0.116148	±	0.063011		0.102881	±	0.0541132	0.136057	±	0.022174	0.132904	±	0.0512129		0.124773	±	0.020215	0.167614	±	0.0617839		0.693143	0.349265			3.6.3.14	9.9	mitochondrial electron transport / ATP synthesis.F1-ATPase
Cre02.g088000.t1.2	26.06	6	307	33.5418	9.53955	0.00617996	±	0.010704		0.0358526	±	0.0220088	0.0366568	±	0.0200503	0.113634	±	0.0182887		0.0333587	±	0.0335847	0.0168207	±	0.0183033		0.000171978	0	Prohibitin	PHB1		9.1.1	mitochondrial electron transport / ATP synthesis.NADH-DH.complex I
Cre12.g519350.t1.2	17.38	4	282	31.2343	6.84424	0	±	0		0.0101518	±	0.0124334	0.025215	±	0.0306145	0.0196879	±	0.0116468		0.0245006	±	0.0149848	0.0063785	±	0.0110479		0.336852	0.202389	Prohibitin	PHB2		9.1.1	mitochondrial electron transport / ATP synthesis.NADH-DH.complex I
Cre06.g293850.t1.2	27.96	7	279	31.1492	7.50342	0.00680017	±	0.0117782		0	±	0	0.0396676	±	0.0373432	0.0541869	±	0.0209488		0.0606782	±	0.0268131	0.0189235	±	0.0198216		0.0174523	0.0243427	Carbonic anhydrase, Gamma 2	CAG2	4.2.1.1	9.1.1.5	mitochondrial electron transport / ATP synthesis.NADH-DH.complex I.carbonic anhydrase
Cre12.g516450.t1.2	3.49	1	229	24.2773	7.10791	0	±	0		0	±	0	0	±	0	0.0242444	±	0.0143423		0	±	0	0	±	0		0.000268557	0	Carbonic anhydrase, Gamma 1	CAG1	4.2.1.1	9.1.1.5	mitochondrial electron transport / ATP synthesis.NADH-DH.complex I.carbonic anhydrase
Cre09.g415850.t1.2	16.03	3	312	32.6718	8.1626	0.0278182	±	0.0181307		0.0307409	±	0.0191122	0.0433061	±	0.0223727	0.0518385	±	0.0188406		0.0563298	±	0.0184033	0.0408136	±	0.0255621		0.504333	0.273855	Carbonic anhydrase, Gamma 3	CAG3	4.2.1.1	9.1.1.5	mitochondrial electron transport / ATP synthesis.NADH-DH.complex I.carbonic anhydrase
g2977.t1	60.51	7	157	17.3808	9.62744	0.0838153	±	0.0853276		0.114378	±	0.0245891	0.180365	±	0.0341438	0.195285	±	0.0394568		0.0990033	±	0.050378	0.134519	±	0.0403682		0.0738887	0.0681473	NADH dehydrogenase (ubiquinone) Fe-S protein 4 [EC:1.6.5.3 1.6.99.3]		1.6.99.3	9.1.2	mitochondrial electron transport / ATP synthesis.NADH-DH.localisation not clear
Cre16.g679500.t1.2	27.72	1	101	10.9925	8.49951	0.0301821	±	0.052277		0.0283446	±	0.0347149	0.0376553	±	0.0378573	0.0549701	±	0.0325187		0.0332048	±	0.0341912	0.0318981	±	0.0552491		0.973266	0.464117	NADH:ubiquinone oxidoreductase 11 kDa subunit		1.6.99.3	9.1.2	mitochondrial electron transport / ATP synthesis.NADH-DH.localisation not clear
Cre06.g267200.t1.2	20.66	1	121	13.4387	7.57666	0.0408731	±	0.0430305		0.0236596	±	0.0289769	0	±	0	0.0504416	±	0.0317868		0.0194148	±	0.0336274	0	±	0		0.211858	0.145234	NADH:ubiquinone oxidoreductase 13 kDa subunit		1.6.99.3	9.1.2	mitochondrial electron transport / ATP synthesis.NADH-DH.localisation not clear
Cre08.g378050.t1.2	36.15	4	130	15.2605	6.58057	0.0852533	±	0.0681172		0.0737783	±	0.0458693	0.0860886	±	0.0243091	0.101851	±	0.0316274		0.0682858	±	0.0116184	0.0555533	±	0.0369114		0.788977	0.389056	NADH:ubiquinone oxidoreductase 16 kDa subunit	NUOP5	1.6.99.3	9.1.2	mitochondrial electron transport / ATP synthesis.NADH-DH.localisation not clear
g11697.t1	21.79	3	156	18.0008	9.45166	0	±	0		0.0338368	±	0.0586071	0.0130837	±	0.0226616	0.0747142	±	0.0158472		0.0150589	±	0.0260828	0.0637959	±	0.071286		0.204158	0.142154	NADH:ubiquinone oxidoreductase 18 kDa subunit	NUO13	1.6.99.3	9.1.2	mitochondrial electron transport / ATP synthesis.NADH-DH.localisation not clear
Cre02.g100200.t1.2	12.18	3	197	22.3071	6.03662	0	±	0		0	±	0	0.00894481	±	0.0154929	0.0324654	±	0.0334363		0.00907917	±	0.0157256	0.0438827	±	0.0273468		0.0661698	0.0630046	NADH:ubiquinone oxidoreductase 22 kDa subunit	NUOP3	1.6.99.3	9.1.2	mitochondrial electron transport / ATP synthesis.NADH-DH.localisation not clear
Cre10.g450400.t1.2	27.66	7	282	30.5916	8.20654	0.0176813	±	0.0186639		0.00936374	±	0.0114682	0.0479131	±	0.0247527	0.107686	±	0.0333004		0.0797735	±	0.0287123	0.0314792	±	0.0198778		0.00052938	0.00286385	NADH:ubiquinone oxidoreductase 24 kDa subunit		1.6.99.3	9.1.2	mitochondrial electron transport / ATP synthesis.NADH-DH.localisation not clear
Cre10.g434450.t1.2	24.43	6	397	43.6267	8.29443	0.0251191	±	0.026515		0.0072111	±	0.00883176	0.0334879	±	0.0154816	0.0599324	±	0.0347333		0.0517567	±	0.0171742	0.0314222	±	0.0264077		0.127674	0.101164	NADH:ubiquinone oxidoreductase 39 kDa subunit	NUOA9	1.6.99.3	9.1.2	mitochondrial electron transport / ATP synthesis.NADH-DH.localisation not clear
Cre10.g422600.t1.1	11.36	4	484	52.1996	8.33838	0.0321542	±	0.00888268		0.0287215	±	0.0190496	0.0468222	±	0.0100708	0.0688476	±	0.0236056		0.0696296	±	0.0161044	0.0228897	±	0.0134049		0.00524979	0.00984206	NADH:ubiquinone oxidoreductase 51 kDa subunit		1.6.99.3	9.1.2	mitochondrial electron transport / ATP synthesis.NADH-DH.localisation not clear
Cre12.g535950.t1.2	24.83	12	733	78.3091	7.88428	0.0423799	±	0.0112957		0.0473689	±	0.00749263	0.0736445	±	0.0306767	0.120102	±	0.0106103		0.0780942	±	0.00878676	0.0481499	±	0.0291977		0.000744274	0.00286385	NADH:ubiquinone oxidoreductase 76 kDa subunit	NUOS1	1.6.99.3	9.1.2	mitochondrial electron transport / ATP synthesis.NADH-DH.localisation not clear
Cre08.g378900.t1.2	5.38	1	279	30.1652	7.37158	0.0243083	±	0.0245552		0.010261	±	0.0125671	0.0134044	±	0.0134488	0.0255814	±	0.0163574		0.0184311	±	0.0110623	0	±	0		0.330424	0.199332	NADH:ubiquinone oxidoreductase ND3 subunit		1.6.5.3	9.1.2	mitochondrial electron transport / ATP synthesis.NADH-DH.localisation not clear
Cre07.g327400.t1.1	16.67	4	282	32.1211	8.38232	0.0637103	±	0.0368758		0.0738304	±	0.0173161	0.0809056	±	0.00478945	0.0797476	±	0.0202157		0.0537671	±	0.0228026	0.0804468	±	0.0145569		0.574101	0.301569	NADH:ubiquinone oxidoreductase ND9 subunit	NUO9	1.6.99.3	9.1.2	mitochondrial electron transport / ATP synthesis.NADH-DH.localisation not clear
Cre12.g492300.t1.2	18.9	2	164	18.1101	9.30518	0	±	0		0	±	0	0.0214894	±	0.0372206	0.0486642	±	0.0337573		0.0109061	±	0.0188899	0	±	0		0.0863369	0.0758505	NADH:ubiquinone oxidoreductase subunit 10		1.6.99.3	9.1.2	mitochondrial electron transport / ATP synthesis.NADH-DH.localisation not clear
Cre12.g496750.t1.2	21.65	4	231	26.4799	5.31299	0	±	0		0	±	0	0.0481738	±	0.0279456	0.0663632	±	0.0134085		0.0768585	±	0.0130769	0.0228557	±	0.0239404		3.98921e-05	0	NADH:ubiquinone oxidoreductase subunit 8	NUO8	1.6.99.3	9.1.2	mitochondrial electron transport / ATP synthesis.NADH-DH.localisation not clear
Cre14.g617800.t1.3	3.01	1	532	56.2437	8.41162	0.00573006	±	0.00992476		0.00496348	±	0.006079	0.0108663	±	0.00632164	0	±	0		0	±	0	0	±	0		0.125419	0.0995476	Plasma-membrane choline transporter			9.1.2	mitochondrial electron transport / ATP synthesis.NADH-DH.localisation not clear
g18128.t1	31.55	13	618	67.2725	7.92822	0.0441916	±	0.022551		0.0403041	±	0.00835454	0.0585311	±	0.017912	0.0889623	±	0.0150744		0.10377	±	0.0118781	0.0183024	±	0.0196118		5.15897e-05	0	Type-II calcium-dependent NADH dehydrogenase		1.6.99.3	9.2.1.2	mitochondrial electron transport / ATP synthesis.NADH-DH.type II.external
Cre05.g232200.t1.2	8.93	4	717	77.2561	8.6167	0.0242664	±	0.0101767		0.0210524	±	0.00770861	0.0187172	±	0.0188598	0.0255374	±	0.0160929		0.0305329	±	0.00614808	0.0298169	±	0.00672684		0.80155	0.394667	Mitochondrial NADH dehydrogenase		1.6.99.3	9.2.1.4	mitochondrial electron transport / ATP synthesis.NADH-DH.type II.internal matrix
g16876.t1	14	4	543	57.9443	9.12939	0.0216725	±	0.00487397		0.0154073	±	0.0111953	0.0136065	±	0.00952041	0.0228704	±	0.0099377		0.015316	±	0.00978559	0.0108926	±	0.0124527		0.651362	0.330837	Mitochondrial type-II NADH dehydrogenase		1.6.99.3	9.2.1.4	mitochondrial electron transport / ATP synthesis.NADH-DH.type II.internal matrix
Cre16.g671000.t1.2	17.73	6	547	54.9152	5.98584	0.0283396	±	0.0155628		0.0280014	±	0.0028075	0.0243048	±	0.0112362	0.049373	±	0.0185376		0.0472177	±	0.00764993	0.0228548	±	0.00612688		0.035683	0.0414671	Type-II NADH dehydrogenase		1.4.1.14	9.2.1.3	mitochondrial electron transport / ATP synthesis.NADH-DH.type II.mitochondrial
Cre12.g514050.t1.2	24.06	29	1629	174.869	6.88818	0.0943596	±	0.0254067		0.0970026	±	0.0241808	0.0879834	±	0.0215059	0.0963346	±	0.0158085		0.0767092	±	0.0152333	0.0402164	±	0.025048		0.035299	0.041093	Ferredoxin-dependent glutamate synthase	GSN1	1.4.7.1	12.2.1	N-metabolism.ammonia metabolism.glutamate synthase
Cre13.g592200.t1.2	16.44	24	2251	241.695	7.28369	0	±	0		0	±	0	0.0203547	±	0.00560156	0.0282714	±	0.00932703		0.0317464	±	0.00626721	0	±	0		1.15717e-07	0	Glutamate synthase, NADH-dependent	GSN2	1.4.1.14	12.2.1	N-metabolism.ammonia metabolism.glutamate synthase
Cre12.g530600.t1.3	25.33	8	379	41.4097	7.48877	0	±	0		0.0145208	±	0.00891386	0.0486922	±	0.0287554	0.136899	±	0.0671756		0.0803468	±	0.034924	0	±	0		0.000416711	0	Glutamine synthetase	GS2	6.3.1.2	12.2.2	N-metabolism.ammonia metabolism.glutamine synthetase
g13061.t1	25.26	7	380	41.3156	7.48877	0	±	0		0.0144826	±	0.0088904	0.0485641	±	0.0286797	0.110038	±	0.0742768		0.0848422	±	0.0398594	0	±	0		0.00553161	0.0114106	Glutamine synthetase	GS3	6.3.1.2	12.2.2	N-metabolism.ammonia metabolism.glutamine synthetase
Cre02.g113200.t1.3	17.5	7	503	54.4657	7.44482	0.0122014	±	0.0122019		0.0195098	±	0.00382319	0.0261813	±	0.00587874	0.0656228	±	0.0154374		0.0443241	±	0.0121645	0.0601509	±	0.0196947		0.000195435	0	Glutamine synthetase	GS1	6.3.1.2	12.2.2	N-metabolism.ammonia metabolism.glutamine synthetase
Cre09.g388800.t1.2	20.98	7	448	48.5349	6.80029	0.0969202	±	0.0426264		0.113789	±	0.0520474	0.0641138	±	0.0278787	0.0398199	±	0.0304452		0.0140294	±	0.0148968	0.0370325	±	0.0250367		0.017307	0.0243427	Glutamate dehydrogenase	GDH1	1.4.1.3	12.3.1	N-metabolism.N-degradation.glutamate dehydrogenase
Cre05.g232150.t1.2	33.04	12	448	48.7493	7.88428	0.341631	±	0.0673633		0.310934	±	0.0139284	0.165408	±	0.0299846	0.0904909	±	0.0276263		0.0290942	±	0.0190041	0.0793223	±	0.0376952		7.59116e-09	0	Glutamate dehydrogenase	GDH2	1.4.1.3	12.3.1	N-metabolism.N-degradation.glutamate dehydrogenase
g2942.t1	5.21	1	288	31.9647	7.53271	0.0278977	±	0.0174236		0.024134	±	0.0160069	0.007087	±	0.012275	0.0284469	±	0.00536226		0.0149902	±	0.0151066	0.0228713	±	0.0228822		0.54161	0.288703	NADH-cytochrome b5 reductase		1.6.2.2	12.1.1	N-metabolism.nitrate metabolism.NR
Cre03.g206600.t1.2	27.81	13	604	64.1901	7.59131	0.109279	±	0.0409989		0.0884563	±	0.0342771	0.0846106	±	0.0124435	0.0380317	±	0.0135831		0.0343159	±	0.015133	0.0394246	±	0.0177069		0.00469281	0.00984206	Acetohydroxyacid dehydratase	AAD1	4.2.1.9	35.1	not assigned.no ontology
g3775.t1	28.9	8	263	28.2959	7.88428	0.0305495	±	0.0190798		0.0373133	±	0.00731204	0.0712339	±	0.0209039	0.0363732	±	0.0218388		0.0299341	±	0.0260108	0.0475346	±	0.012743		0.124902	0.0995476	Domain of unknown function (DUF477)			35.1	not assigned.no ontology
Cre06.g308950.t1.2	24.88	5	209	22.3553	9.48096	0.00907774	±	0.0157231		0.0126343	±	0.0154738	0	±	0	0.0553825	±	0.0352321		0.0510323	±	0.0114391	0.0240213	±	0.0258792		0.0168108	0.0243427	endoplasmic reticulum			35.1	not assigned.no ontology
g16131.t1	6.86	3	554	63.7654	7.91357	0.0603019	±	0.0198893		0.0375815	±	0.00881434	0.0107095	±	0.0185494	0	±	0		0.0363271	±	0.00477381	0.0670214	±	0.0186566		7.37586e-05	0	Endosomal membrane proteins, EMP70			35.1	not assigned.no ontology
Cre13.g573150.t1.3	5.1	3	726	80.3572	5.79541	0	±	0		0	±	0	0.00532412	±	0.00534085	0.00840694	±	0.0052978		0.00760809	±	0.00477999	0	±	0		0.0182448	0.025134	IMP-GMP specific 5'-nucleotidase		3.1.3.5	35.1	not assigned.no ontology
Cre09.g415800.t1.2	12.24	6	760	78.7735	5.43994	0.0179808	±	0.00183511		0.0233357	±	0.0114217	0.0224972	±	0.00860476	0.0174505	±	0.0156575		0.0233609	±	0.0039747	0.0359124	±	0.012961		0.325087	0.1968	Initiation factor eIF-4 gamma, MA3			35.1	not assigned.no ontology
Cre10.g439850.t1.2	12.52	7	639	73.0714	8.25049	0.0174075	±	0.0140408		0.0153574	±	0.00300949	0.0330444	±	0.0131236	0.0435509	±	0.0120969		0.0558196	±	0.0124866	0.0588753	±	0.0108223		0.000445247	0	integral to membrane			35.1	not assigned.no ontology
Cre06.g278800.t1.2	3.7	1	270	28.4309	9.90576	0.0322954	±	0.0210456		0.036346	±	0.00712247	0.0140813	±	0.0141042	0.0205629	±	0.0121644		0.0298224	±	0.0252927	0.0185942	±	0.0200324		0.606122	0.312978	integral to membrane			35.1	not assigned.no ontology
Cre01.g024350.t1.2	1.98	1	605	69.9217	7.57666	0.0051056	±	0.00884315		0.0118559	±	0.00769081	0.00638895	±	0.00640902	0.0074681	±	0.00767825		0.0104935	±	0.0106612	0.0202353	±	0.00392855		0.242731	0.158445	integral to membrane			35.1	not assigned.no ontology
Cre12.g494350.t1.2	9.25	5	692	76.0401	6.82959	0	±	0		0	±	0	0	±	0	0	±	0		0.0128283	±	0.00218264	0.0228899	±	0.0111867		1.71516e-05	0	integral to membrane			35.1	not assigned.no ontology
Cre09.g394850.t1.2	5.97	2	486	49.8808	9.46631	0.0242143	±	0.00544561		0.0201922	±	0.00395693	0.019976	±	0.0132224	0.0135956	±	0.0081775		0.0154145	±	0.00285223	0.0106254	±	0.0115619		0.419095	0.238494	LrgB-like protein			35.1	not assigned.no ontology
Cre10.g447100.t1.2	30.43	5	253	27.3065	4.70361	0.0589641	±	0.0389022		0.0888918	±	0.0160873	0.082608	±	0.0244989	0.127769	±	0.0381653		0.0951036	±	0.0355621	0.0584656	±	0.0378424		0.155843	0.116249	mitochondrial matrix			35.1	not assigned.no ontology
Cre09.g389089.t1.2	14.59	2	329	35.0839	5.8335	0.00926564	±	0.0160486		0.029828	±	0.00584519	0	±	0	0.0249018	±	0.00469401		0.0125768	±	0.0128056	0.0200211	±	0.0200306		0.0728603	0.0673964	MOLYBDOPTERIN COFACTOR SULFURASE (MOSC)		2.8.1.9.	35.1	not assigned.no ontology
g15392.t1	22.3	9	592	64.8132	5.52881	0.0354634	±	0.0186243		0.0379892	±	0.00687513	0.00642221	±	0.00643266	0	±	0		0.0436611	±	0.0165175	0.0781524	±	0.00979944		2.08341e-06	0	NMD3 family			35.1	not assigned.no ontology
g2755.t1	18.55	5	372	40.8379	8.48486	0.0797677	±	0.0237613		0.0907265	±	0.0296427	0.0416409	±	0.0275853	0.05471	±	0.0124965		0.0497742	±	0.023319	0.0890582	±	0.0176916		0.0631763	0.0610992	NmrA-like family			35.1	not assigned.no ontology
Cre09.g404000.t1.3	30.23	4	215	22.5955	8.79248	0.0952927	±	0.0331207		0.14212	±	0.089843	0.0881399	±	0.0170161	0.0775704	±	0.0294975		0.0587616	±	0.01171	0.121169	±	0.0414279		0.291781	0.181328	Pentapeptide repeats (8 copies)			35.1	not assigned.no ontology
Cre16.g655150.t1.2	23.96	3	192	20.2309	5.07178	0	±	0		0.0298209	±	0.036523	0.0301087	±	0.0175162	0.100503	±	0.0285452		0.0563721	±	0.0388951	0.0918633	±	0.0786402		0.0540264	0.0550771	Pentapeptide repeats (8 copies)			35.1	not assigned.no ontology
Cre12.g540500.t1.2	13.08	2	237	26.5202	9.46631	0.0240158	±	0.0415966		0	±	0	0.0237445	±	0.0138198	0.0225325	±	0.0259873		0.015759	±	0.016775	0.0353826	±	0.0228935		0.609466	0.314305	Peroxisomal biogenesis factor 11 (PEX11)			35.1	not assigned.no ontology
Cre14.g623000.t1.2	3.57	1	336	36.4296	7.34229	0.0090726	±	0.0157142		0.0256549	±	0.0314207	0.0173899	±	0.0100838	0.0165237	±	0.00977497		0.0210969	±	0.0126413	0.00612489	±	0.0106086		0.726376	0.362891	Predicted haloacid-halidohydrolase and related hydrolases		3.8.1.2	35.1	not assigned.no ontology
Cre12.g534450.t1.3	34.25	3	146	15.5492	5.87158	0	±	0		0	±	0	0.0385441	±	0.0224336	0.0128595	±	0.0222733		0.00949101	±	0.0164389	0.0494653	±	0.0328663		0.027191	0.0343512	protein binding			35.1	not assigned.no ontology
Cre17.g741050.t1.1	4.33	1	254	28.0306	8.27979	0.031632	±	0.0197559		0.0216668	±	0.0133006	0.00803565	±	0.0139182	0.0177882	±	0.0182887		0	±	0	0	±	0		0.0574946	0.0570219	Protein of unknown function (DUF502)			35.1	not assigned.no ontology
Cre16.g683750.t1.2	10.57	1	246	26.5657	9.84717	0.042994	±	0.0252755		0.0331055	±	0.0227972	0.0152025	±	0.0152529	0.014937	±	0.0152154		0.00727072	±	0.0125932	0	±	0		0.0587772	0.0581465	Putative peroxisomal membrane (22 kDa) family-related protein			35.1	not assigned.no ontology
Cre01.g048150.t1.2	15.86	7	290	30.4473	8.77783	0.1216	±	0.0401051		0.0965276	±	0.0136721	0.0847501	±	0.00790432	0.0928893	±	0.0385792		0.0707866	±	0.0222905	0.128433	±	0.0171403		0.111791	0.0913871	Transcriptional co-activator/nuclease induced by high light		3.1.	35.1	not assigned.no ontology
g14030.t1	6.64	4	798	86.6695	9.40771	0	±	0		0.00871003	±	0.00577693	0.00960964	±	0.00726177	0.0192376	±	0.0124862		0.0244899	±	0.00316945	0	±	0		0.000800093	0.00286385	ABC1 family			35.1.1	not assigned.no ontology.ABC1 family protein
Cre06.g291250.t1.3	3.02	1	430	42.5824	4.15771	0	±	0		0	±	0	0	±	0	0	±	0		0	±	0	0.0167952	±	0.0111593		0.00100992	0.00286385	BSD domain			35.1.8	not assigned.no ontology.BSD domain-containing protein
g9746.t1	3.69	2	731	74.5592	7.21045	0	±	0		0	±	0	0	±	0	0.00216859	±	0.0037561		0.0102482	±	0.00189628	0	±	0		2.79627e-06	0	phospholipid binding			35.1.21	not assigned.no ontology.epsin N-terminal homology (ENTH) domain-containing protein
Cre01.g004350.t1.2	11.76	7	893	97.1913	6.52197	0	±	0		0.00778343	±	0.00516237	0.00197327	±	0.0034178	0.0107124	±	0.0064318		0.0124165	±	0.00914032	0.0207534	±	0.0149339		0.0576282	0.0575493	BRO1-like domain			35.1.41	not assigned.no ontology.hydroxyproline rich proteins
Cre12.g524300.t1.2	19.38	3	258	28.3509	8.29443	0.0312985	±	0.0391169		0.0110961	±	0.01359	0.0371427	±	0.0140529	0.0296172	±	0.0231273		0.0129988	±	0.0133849	0.0404792	±	0.0107062		0.447523	0.25128	protein binding			35.1.5	not assigned.no ontology.pentatricopeptide (PPR) repeat-containing protein
Cre10.g430150.t1.2	2.9	1	449	49.5254	9.34912	0.0246836	±	0.0197221		0.0191983	±	0.0235131	0	±	0	0	±	0		0	±	0	0.0197709	±	0.0124845		0.0908295	0.0787388	protein binding			35.1.5	not assigned.no ontology.pentatricopeptide (PPR) repeat-containing protein
Cre10.g430500.t1.2	10.14	5	690	72.8464	6.45557	0.047741	±	0.0258145		0.0218762	±	0.00801025	0.0276458	±	0.00617632	0.0191521	±	0.0115196		0.0309152	±	0.00692979	0.0328783	±	0.00594933		0.148858	0.113346	Tetratricopeptide repeat, chaperone binding			35.1.5	not assigned.no ontology.pentatricopeptide (PPR) repeat-containing protein
Cre12.g508050.t1.2	4.81	5	1663	183.056	5.49072	0	±	0		0	±	0	0.00477897	±	0.00601692	0.00367014	±	0.00231281		0.00617128	±	0.00226291	0.0012375	±	0.00214341		0.0790587	0.0714012	Cytosine specific DNA methyltransferase replication foci domain / Calcium-responsive transcription coactivator (ARID - BRIGHT DNA binding)		2.1.1.37, 2.1.1.72, 2.1.1.113	35.2	not assigned.unknown
g9888.t1	11.45	2	332	36.2172	9.80322	0.0448115	±	0.0293724		0.0756934	±	0.00251983	0.0222577	±	0.0150756	0.021563	±	0.0259847		0.0101015	±	0.0104015	0.00619869	±	0.0107364		0.00173774	0.00495106	1-acyl-sn-glycerol-3-phosphate acyltransferase		2.3.1.51	35.2	not assigned.unknown
g1769.t1	17.24	2	145	15	9.33447	0.102183	±	0.0422191		0.107166	±	0.0448814	0.067575	±	0.0596351	0.0968063	±	0.042316		0.137557	±	0.035366	0.0844301	±	0.0163916		0.482208	0.265858	2 iron, 2 sulfur cluster binding			35.2	not assigned.unknown
Cre07.g342350.t1.2	7.52	4	785	89.1681	6.48096	0	±	0		0.00672758	±	0.00823956	0.00716871	±	0.00417235	0.0135307	±	0.0102867		0.0128166	±	0.0131974	0.00982599	±	0.00987028		0.470596	0.26137	3',5'-cyclic-nucleotide phosphodiesterase		3.1.4.17	35.2	not assigned.unknown
Cre06.g279850.t1.2	30.26	7	271	28.9493	8.92432	0.0617497	±	0.0622815		0.129763	±	0.0263251	0.0898919	±	0.0187167	0.158786	±	0.0368911		0.0792959	±	0.0239295	0.0921631	±	0.0294212		0.0396858	0.0445973	3-beta-hydroxy-delta5-steroid dehydrogenase activity		1.1.1.145	35.2	not assigned.unknown
Cre12.g528000.t1.2	31.54	8	409	44.1717	5.07178	0.16696	±	0.0267339		0.152715	±	0.0358177	0.165239	±	0.0329823	0.123151	±	0.0397116		0.122674	±	0.0297496	0.187704	±	0.067534		0.350054	0.208312	5'-AMP-activated protein kinase, CKIN1 related	CKIN1	2.7.11.11 / 2.7.11.31	35.2	not assigned.unknown
g7563.t1	9.51	9	1441	149.09	6.45557	0.0163333	±	0.00367324		0.0104751	±	0.00383558	0.0102984	±	0.00599987	0.00660564	±	0.00469054		0.00946274	±	0.0110246	0.00678096	±	0.00723705		0.522478	0.280093	5-oxoprolinase (ATP-hydrolysing).		3.5.2.9	35.2	not assigned.unknown
Cre17.g726850.t1.2	7.45	4	805	83.3465	6.99072	0.0131132	±	0.0152027		0.0193031	±	0.00808422	0.00480163	±	0.00481671	0.00758191	±	0.00477789		0.0046396	±	0.00493872	0.0182312	±	0.0127136		0.248308	0.160843	60 kDa SS-A/Ro ribonucleoprotein			35.2	not assigned.unknown
Cre06.g272900.t1.2	15.08	7	504	56.0582	6.41748	0.0565523	±	0.0304956		0.0939801	±	0.0300577	0.0601092	±	0.0145294	0.0587388	±	0.0242174		0.0716521	±	0.0138419	0.0945475	±	0.0349011		0.279231	0.174442	Adrenodoxin reductase		1.18.1.2	35.2	not assigned.unknown
Cre01.g054500.t1.2	15.54	12	1094	112.275	6.88818	0.0583057	±	0.0106558		0.0536181	±	0.0113372	0.066155	±	0.00919932	0.0436041	±	0.0140259		0.0642404	±	0.0163841	0.0980525	±	0.0212517		0.00488421	0.00984206	Alanine dehydrogenase		1.6.1.2	35.2	not assigned.unknown
Cre10.g437950.t1.2	5.7	5	1368	145.595	6.22705	0	±	0		0.0052433	±	0.00340127	0.0111186	±	0.0006582	0.00598881	±	0.0011289		0.00130745	±	0.00226458	0.00131487	±	0.00227741		1.70758e-05	0	Alpha mannosidase		3.2.1.24	35.2	not assigned.unknown
Cre17.g715500.t1.2	38.36	5	232	25.348	8.48486	0.0903182	±	0.0468802		0.0783603	±	0.020509	0.0892767	±	0.02378	0.0868119	±	0.0277956		0.114708	±	0.032906	0.0822782	±	0.0343747		0.792129	0.390272	antioxidant activity			35.2	not assigned.unknown
g14566.t1	17.72	5	412	45.0395	7.75244	0.0121023	±	0.0127748		0.0197669	±	0.0136119	0.0232623	±	0.0153752	0.0213663	±	0.0229769		0.0134065	±	0.008423	0.00936092	±	0.00940312		0.805931	0.396368	ATPase activity		3.6.1	35.2	not assigned.unknown
Cre16.g679150.t1.2	10.98	3	492	52.5043	6.30322	0	±	0		0	±	0	0	±	0	0.0177727	±	0.0156472		0.0151824	±	0.0161613	0.00654818	±	0.0113418		0.150433	0.113515	Atrazine chlorohydrolase/guanine deaminase		3.8.1.8 / 3.5.4.3	35.2	not assigned.unknown
Cre07.g329650.t1.2	24.3	3	214	23.4717	5.30029	0.00886565	±	0.0153558		0.0123391	±	0.0151123	0.0174758	±	0.0175337	0.0421248	±	0.0267631		0.030403	±	0.0326662	0.00961665	±	0.0166565		0.376959	0.220783	Bacterial protein of unknown function (DUF924)			35.2	not assigned.unknown
Cre06.g261750.t1.2	5.69	3	668	71.0888	10.0522	0.037109	±	0.0118845		0.0207628	±	0.0137563	0.00296061	±	0.00512793	0.00831134	±	0.00491675		0.00826867	±	0.00519502	0.00538544	±	0.00932785		0.00176899	0.00495106	Bestrophin			35.2	not assigned.unknown
g6604.t1	8.31	3	602	60.8718	4.62744	0.00315158	±	0.00545869		0.00715951	±	0.00876858	0	±	0	0	±	0		0.0052729	±	0.00535717	0.0237547	±	0.00225798		9.64368e-05	0	BSD domain			35.2	not assigned.unknown
Cre07.g327350.t1.2	16.85	2	178	19.7929	9.26123	0.121568	±	0.0471815		0.100658	±	0.0795911	0.0324768	±	0.0188939	0.0417386	±	0.0301043		0.00778476	±	0.0134836	0.0767716	±	0.0414782		0.0427731	0.0463158	Calcium/calmodulin dependent protein kinase II Association		2.7.11.17	35.2	not assigned.unknown
Cre01.g016300.t1.1	31.1	11	328	36.1478	8.17725	0.14192	±	0.0577849		0.179417	±	0.0347352	0.189441	±	0.05046	0.172696	±	0.0369077		0.143166	±	0.0283726	0.172458	±	0.0159073		0.6135	0.316146	CALMODULIN			35.2	not assigned.unknown
Cre13.g582800.t1.2	26.88	10	625	67.3617	5.8335	0	±	0		0.0153459	±	0.00954081	0.0363585	±	0.0141888	0.0567343	±	0.027414		0.069123	±	0.0196289	0.0570865	±	0.00860504		0.000244409	0	Carbamoyl-phosphate synthase L chain, ATP binding domain (RimK like)		6.3.5.5 / 6.3.4.16	35.2	not assigned.unknown
Cre17.g734900.t1.2	16.76	6	531	58.0438	6.3667	0.0891388	±	0.0329015		0.0622447	±	0.0166973	0.0437285	±	0.0242213	0.0394558	±	0.0282308		0.0552954	±	0.0225505	0.0291032	±	0.0293533		0.134433	0.104773	Carboxypeptidase Taq (M32) metallopeptidase		3.4.17.19	35.2	not assigned.unknown
Cre10.g450500.t1.2	7.1	3	761	72.7756	3.95459	0	±	0		0	±	0	0.00776133	±	0.00882292	0.00246713	±	0.00427319		0.0142512	±	0.00414376	0.00423352	±	0.00733267		0.0295625	0.0368209	catalytic activity			35.2	not assigned.unknown
g10034.t1	7.43	1	202	21.8535	8.17725	0.00939232	±	0.016268		0	±	0	0.0474397	±	0.0179488	0.00929448	±	0.0160985		0.00885444	±	0.0153363	0.0190926	±	0.0191786		0.0229154	0.0303734	catalytic activity			35.2	not assigned.unknown
g9785.t1	6.91	3	521	56.2054	6.80029	0	±	0		0.00549483	±	0.00672976	0.011215	±	0.00650319	0.00360362	±	0.00624165		0.00643701	±	0.00662824	0	±	0		0.140034	0.108075	catalytic activity			35.2	not assigned.unknown
Cre17.g696350.t1.2	5.17	1	348	36.2082	9.65674	0.0283647	±	0.0166718		0.0281994	±	0.00552605	0	±	0	0.0165625	±	0.0196311		0.0255091	±	0.00434019	0.0300104	±	0.00793737		0.0344384	0.0401124	cation channel activity			35.2	not assigned.unknown
Cre06.g300700.t1.1	32.47	6	271	28.8501	8.79248	0.0913223	±	0.0285974		0.128123	±	0.0202661	0.0493948	±	0.0133265	0.040974	±	0.024239		0.0378703	±	0.0138864	0.0403509	±	0.0237633		0.0002071	0	coenzyme binding			35.2	not assigned.unknown
Cre08.g379200.t1.3	17.34	5	346	37.7728	8.38232	0.173504	±	0.0519977		0.139794	±	0.0268936	0.104551	±	0.0422589	0.0624954	±	0.0438369		0.0456252	±	0.0154717	0.106067	±	0.052582		0.0130349	0.0197784	Conserved protein in plant and diatom lineage			35.2	not assigned.unknown
Cre09.g417200.t1.2	18.81	5	420	42.9225	8.23584	0.0118717	±	0.0125315		0.0262066	±	0.0160874	0.00920313	±	0.00923203	0.0134106	±	0.0232278		0.0324203	±	0.0139479	0.00918262	±	0.00922401		0.300418	0.184725	COP9 COMPLEX SUBUNIT 7A			35.2	not assigned.unknown
Cre08.g361850.t1.2	20.49	4	244	25.6903	9.0708	0.12723	±	0.0784783		0.113815	±	0.00982932	0.0949085	±	0.0434463	0.114727	±	0.0367733		0.0976192	±	0.0568441	0.105117	±	0.0450856		0.967205	0.462161	CreA protein			35.2	not assigned.unknown
Cre07.g349250.t1.2	7.24	1	221	23.9414	4.71631	0.0223785	±	0.0235597		0.0129539	±	0.0158652	0.00825456	±	0.0142973	0.037071	±	0.00698792		0.0249931	±	0.0157026	0.032029	±	0.0208815		0.329891	0.199332	Cupin domain			35.2	not assigned.unknown
Cre04.g225650.t1.2	17.04	1	135	13.8693	7.28369	0.0140537	±	0.0243417		0	±	0	0.0412154	±	0.023909	0.0606866	±	0.0114395		0.0422435	±	0.0264233	0.0657566	±	0.0415225		0.0298359	0.0368209	cysteine-type endopeptidase inhibitor activity			35.2	not assigned.unknown
Q08363	29.55	1	44	4.97775	10.2866	0.182603	±	0.114045		0.283045	±	0.0586717	0.172844	±	0.010232	0.228868	±	0.0732794		0.170261	±	0.0315041	0.166764	±	0.169223		0.596024	0.310226	Cytochrome b559 subunit beta OS=Chlamydomonas reinhardtii GN=psbF PE=3 SV=2 - [PSBF_CHLRE]			35.2	not assigned.unknown
Cre12.g517100.t1.1	24.52	4	261	28.4718	9.12939	0.0688364	±	0.0398428		0.0751985	±	0.0147361	0.0574462	±	0.0187412	0.0758646	±	0.0347568		0.0824173	±	0.00670596	0.0537973	±	0.0184072		0.69679	0.351039	Chalcone-flavanone isomerase / amino acid derivative biosynthesis / intramolecular lyase activity		5.5.1.6	35.2	not assigned.unknown
g9763.t1	31.68	6	202	22.3529	9.67139	0.0246838	±	0.0260556		0.0141723	±	0.0173575	0.0188276	±	0.0189286	0.0498524	±	0.0159619		0.0350919	±	0.0210272	0.0370354	±	0.0374065		0.493335	0.270292	Chitinase-related protein		3.2.1.14	35.2	not assigned.unknown
Cre01.g002500.t1.2	42.8	13	243	26.5608	9.81787	0.323553	±	0.0762794		0.337938	±	0.0341521	0.239945	±	0.0478501	0.158578	±	0.0336443		0.105461	±	0.0333313	0.184583	±	0.0680275		0.000135557	0	Chlamyopsin, light-gated proton channel rhodopsin	COP2		35.2	not assigned.unknown
Cre04.g225050.t1.3	13.16	2	228	24.8273	9.65674	0	±	0		0	±	0	0	±	0	0	±	0		0.0225539	±	0.0135368	0	±	0		0.000318829	0	Chloroplast import component protein (Tic20)			35.2	not assigned.unknown
Cre04.g221550.t1.2	8.33	5	876	92.375	6.99072	0.0474196	±	0.0263234		0.0286874	±	0.000955003	0.0199075	±	0.0157821	0.0114956	±	0.0036807		0.0193256	±	0.0085398	0.00469855	±	0.00813812		0.018586	0.0262294	DEAMINASE-RELATED		3.5.4.	35.2	not assigned.unknown
Cre07.g324200.t1.2	7.06	3	666	75.7315	8.5874	0	±	0		0	±	0	0.0141582	±	0.00452007	0.0142428	±	0.0101662		0.0142034	±	0.0058227	0	±	0		0.00092425	0.00286385	Diacylglyceryl-N,N,N-trimethylhomoserine synthesis protein			35.2	not assigned.unknown
Cre12.g538500.t1.3	7.32	3	724	73.9321	4.90674	0	±	0		0	±	0	0.00525302	±	0.0052812	0.0036474	±	0.00631748		0.0125391	±	0.0121586	0	±	0		0.122949	0.098384	Dip2/Utp12 Family			35.2	not assigned.unknown
Cre01.g004900.t1.2	25.55	4	227	23.588	5.31299	0.0300551	±	0.0303224		0.0378344	±	0.0463375	0.0254664	±	0.0148155	0.0837198	±	0.0282405		0.0686543	±	0.032465	0.0646524	±	0.0450856		0.264241	0.167647	DJ-1/PfpI family		4.2.1.103	35.2	not assigned.unknown
Cre01.g004950.t1.3	17.47	3	229	24.3133	5.04639	0.0133118	±	0.0230567		0	±	0	0.0168791	±	0.0169321	0.0669428	±	0.0135256		0.0473587	±	0.0137703	0.0309101	±	0.020152		0.00101069	0.00286385	DJ-1/PfpI family		4.2.1.103	35.2	not assigned.unknown
Cre06.g285400.t1.3	28.09	4	178	17.8459	10.77	0.201962	±	0.0826805		0.165217	±	0.0790903	0.170909	±	0.0443169	0.167628	±	0.0240341		0.166084	±	0.0328924	0.152684	±	0.0498341		0.931441	0.447297	DNA binding		2.7.7.7	35.2	not assigned.unknown
Cre01.g012350.t1.2	4.63	4	1513	153.636	5.59229	0	±	0		0	±	0	0.00386187	±	0.00223937	0.00352955	±	0.00407072		0.00338438	±	0.00340731	0	±	0		0.110915	0.0909778	DNA-directed DNA polymerase activity		2.7.7.7	35.2	not assigned.unknown
g8635.t1	9.06	2	298	30.7649	9.59814	0	±	0		0	±	0	0.00591318	±	0.0102419	0.0302507	±	0.0192191		0.006002	±	0.0103958	0.0129419	±	0.0130003		0.0342009	0.0401124	dolichyl-diphosphooligosaccharide-protein glycotransferase activity		2.4.1.119	35.2	not assigned.unknown
Cre02.g141100.t1.2	11.88	3	404	42.069	8.51416	0.0461174	±	0.0461328		0.0266944	±	0.0210624	0.0474428	±	0.0172388	0.0588939	±	0.0341315		0.0560738	±	0.018132	0.0330912	±	0.0332836		0.753617	0.374071	Domain of unknown function (DUF3411)			35.2	not assigned.unknown
Cre03.g177350.t1.3	5.36	2	392	41.2565	9.0415	0	±	0		0	±	0	0	±	0	0.0189527	±	0.0136698		0.00353492	±	0.00612266	0	±	0		0.00695999	0.0126848	Domain of unknown function (DUF3411)			35.2	not assigned.unknown
Cre03.g192850.t1.2	6.04	4	1093	118.124	8.23584	0.01182	±	0.00796026		0.00897841	±	0.00175944	0.00882542	±	0.0035414	0.00894596	±	0.0018419		0.0128266	±	0.00255656	0.00660744	±	0.0043902		0.52978	0.28376	Domain of Unknown function DUF1726		2.3.1.-	35.2	not assigned.unknown
Cre12.g546500.t1.2	3.06	2	784	81.8012	6.48096	0.0198503	±	0.0054837		0.00365154	±	0.0044722	0.00260339	±	0.0045092	0	±	0		0	±	0	0.00640362	±	0.00689891		0.000280047	0	DOMON domain			35.2	not assigned.unknown
g6396.t1	29.91	20	1033	106.93	5.68115	0.0696442	±	0.0239069		0.0704566	±	0.0186215	0.0495323	±	0.0103798	0.0339162	±	0.0224033		0.0347853	±	0.00547109	0.0398751	±	0.0155161		0.0486863	0.0514874	E3 ubiquitin ligase involved in syntaxin degradation		6.3.2.19	35.2	not assigned.unknown
Cre02.g143550.t1.2	17.5	3	280	29.7896	6.20166	0.0286947	±	0.0179214		0.0350479	±	0.00686809	0.0420618	±	0.0321776	0.0198285	±	0.01173		0	±	0	0	±	0		0.0177207	0.025134	Early light-inducible protein	ELI4		35.2	not assigned.unknown
Cre03.g184250.t1.2	14.52	3	241	27.4155	6.43018	0	±	0		0	±	0	0	±	0	0.0152469	±	0.0155311		0.0368347	±	0.00626717	0	±	0		8.5422e-06	0	EF hand, calmodulin related calcium binding protein		2.7.1.37	35.2	not assigned.unknown
Cre06.g304800.t1.2	5.56	4	1007	97.508	4.69092	0.00306741	±	0.00531292		0.00284291	±	0.00348183	0	±	0	0.00792544	±	0.00549771		0.0089936	±	0.00568244	0.00895796	±	0.00567297		0.136177	0.106109	EH DOMAIN			35.2	not assigned.unknown
Cre03.g190850.t1.2	13.12	2	282	29.9985	8.76318	0	±	0		0	±	0	0	±	0	0	±	0		0	±	0	0.0251007	±	0.0163645		0.000820297	0.00286385	EnoylCoA hydratase/isomerase		5.3.3.8	35.2	not assigned.unknown
Cre12.g551900.t1.2	16.43	2	140	15.8397	7.50342	0.0356152	±	0.0375945		0.0204486	±	0.0250443	0.025617	±	0.0256247	0.114951	±	0.0371097		0.0535105	±	0.0099013	0.0275479	±	0.027672		0.00695729	0.0126848	Eukaryotic protein of unknown function (DUF842)			35.2	not assigned.unknown
Cre12.g492600.t1.2	30.13	9	521	51.7197	6.80029	0.101158	±	0.0258701		0.0634394	±	0.0170177	0.0223107	±	0.00855198	0	±	0		0.00716867	±	0.00763084	0.00345247	±	0.00597985		1.01524e-07	0	Fasciclin-like protein			35.2	not assigned.unknown
Cre12.g492650.t1.2	14.55	5	660	66.3225	7.6792	0.0309501	±	0.0250988		0.00867517	±	0.0106249	0.011521	±	0.0115398	0.00841209	±	0.00497635		0.0142996	±	0.0102137	0.0226293	±	0.0144678		0.3527	0.209755	Fasciclin-like protein			35.2	not assigned.unknown
g6313.t1	1.46	1	1299	133.135	5.37646	0	±	0		0.00203277	±	0.00248963	0	±	0	0.00469857	±	0.00296089		0	±	0	0	±	0		0.00786233	0.0140777	Fasciclin-like protein			35.2	not assigned.unknown
Cre12.g546550.t1.1	20.17	5	362	37.9174	8.74854	0.278871	±	0.0661732		0.21033	±	0.0322521	0.126402	±	0.0337646	0.0451011	±	0.0445111		0.133312	±	0.0476877	0.0636297	±	0.0393229		4.44674e-05	0	Fe-assimilating protein			35.2	not assigned.unknown
g9144.t1	7.95	21	4389	432.26	5.85889	0.0238378	±	0.00549242		0.0163658	±	0.00351832	0.011277	±	0.00202782	0.00193909	±	0.00196572		0.00193079	±	0.00134559	0.00202259	±	0.00127718		6.01089e-08	0	Flagella membrane glycoprotein, major form	FMG1-B		35.2	not assigned.unknown
g18117.t1	4.46	12	4534	447.223	6.15088	0.00722596	±	0.00272302		0.00459201	±	0.00107701	0.00854366	±	0.00314985	0.00229117	±	0.00230743		0.00352558	±	0.00315687	0.0072354	±	0.00426104		0.113076	0.0918951	Flagella membrane glycoprotein, minor form	FMG1-A		35.2	not assigned.unknown
Cre02.g077850.t1.2	8.81	4	783	83.4074	6.0874	0.0277138	±	0.00507643		0.0394476	±	0.0165624	0.0270855	±	0.0116172	0.012786	±	0.0165671		0.0169034	±	0.0127675	0.00674287	±	0.00706288		0.0509653	0.0529039	Flagellar Associated Protein	FAP212		35.2	not assigned.unknown
Cre07.g351650.t1.3	21.05	3	190	22.1515	9.5542	0.0583312	±	0.0466065		0.0667169	±	0.0172414	0.0496283	±	0.015844	0.0795691	±	0.0307617		0.0467219	±	0.00794941	0.0372548	±	0.0242884		0.467173	0.259347	Flagellar Associated Protein			35.2	not assigned.unknown
Cre09.g394200.t1.3	3.14	3	1496	156.386	7.92822	0.00537067	±	0.00335427		0.00832485	±	0.00172564	0.00888683	±	0.00410842	0.00492693	±	0.00577762		0.00593393	±	0.00100962	0	±	0		0.0508314	0.0529039	Flagellar Associated Protein			35.2	not assigned.unknown
g11461.t1	7.13	2	421	44.1547	7.28369	0.0233502	±	0.0246626		0.0223422	±	0.0179498	0.00888317	±	0.00891264	0.00496261	±	0.00859549		0	±	0	0	±	0		0.15357	0.115229	Flagellar Associated Protein			35.2	not assigned.unknown
Cre07.g342200.t1.2	2.47	1	647	74.1131	5.65576	0	±	0		0.00408126	±	0.0049985	0.00597421	±	0.00599297	0.00943344	±	0.00594467		0.00881433	±	0.00551337	0.00318078	±	0.00550927		0.249431	0.161349	Flagellar Associated Protein			35.2	not assigned.unknown
Cre10.g466650.t1.2	6.82	2	352	39.4385	5.89697	0	±	0		0	±	0	0	±	0	0.0232747	±	0.0043873		0	±	0	0	±	0		7.45948e-12	0	Flagellar Associated Protein			35.2	not assigned.unknown
Cre14.g614850.t1.3	2.19	3	2057	213.552	6.58057	0	±	0		0	±	0	0.0018791	±	0.001885	0.00387988	±	0.00269139		0.00316298	±	0.00339843	0	±	0		0.0717762	0.0667262	Flagellar Associated Protein with ankyrin repeats			35.2	not assigned.unknown
Cre05.g241400.t1.3	3.6	2	1139	116.113	8.89502	0	±	0		0	±	0	0	±	0	0	±	0		0	±	0	0.00634059	±	0.00421289		0.0010099	0.00286385	flavin adenine dinucleotide binding			35.2	not assigned.unknown
Cre07.g338450.t1.3	21.29	5	404	42.2941	6.31592	0.0292798	±	0.0199551		0.0788578	±	0.0222657	0.127564	±	0.0234339	0.0262912	±	0.0199877		0.0308276	±	0.0131782	0.0555118	±	0.0204588		4.02689e-05	0	Fructose-1,6-bisphosphatase	FBP2	3.1.3.11	35.2	not assigned.unknown
Cre01.g032700.t1.2	14.17	3	381	40.7744	8.30908	0.00995931	±	0.01725		0.0219585	±	0.0159554	0.00941308	±	0.00941591	0.0478771	±	0.0277928		0.0470701	±	0.016968	0.00472109	±	0.00817717		0.0152228	0.0219964	Glucokinase		2.7.1.2	35.2	not assigned.unknown
g16150.t1	31.8	5	217	23.9223	5.71924	0.0229776	±	0.0242545		0.0121685	±	0.0149034	0.0256466	±	0.0274077	0.0596701	±	0.0334292		0.019157	±	0.0331809	0.0165782	±	0.0287143		0.371266	0.218144	Glutathione S-transferase		2.5.1.18	35.2	not assigned.unknown
g16116.t1	13.55	2	214	23.4122	7.88428	0.0231105	±	0.0243303		0.0257167	±	0.0157867	0.0164685	±	0.0285242	0.0357067	±	0.0278824		0.041482	±	0.00705788	0.0372553	±	0.0471585		0.871386	0.422285	Glutathione S-transferase		2.5.1.18	35.2	not assigned.unknown
Cre17.g742300.t1.3	12.33	2	219	24.7638	6.31592	0.0366873	±	0.0229132		0.0448101	±	0.00878112	0.0347266	±	0.00205575	0.0339245	±	0.0244683		0.0107269	±	0.0185795	0.0559012	±	0.0108529		0.0766031	0.0702896	Glutathione S-transferase	GST	2.5.1.18	35.2	not assigned.unknown
Cre17.g742450.t1.3	7.8	1	205	22.9856	6.34131	0.0391928	±	0.024478		0.0478703	±	0.00938081	0.0370982	±	0.00219614	0.0399644	±	0.00753332		0.0365437	±	0.00676186	0.0345288	±	0.0225112		0.905459	0.436529	glutathione S-transferase [EC:2.5.1.18]		2.5.1.18	35.2	not assigned.unknown
Cre07.g319100.t1.3	14	3	400	41.1659	9.12939	0	±	0		0.0131964	±	0.0228568	0.00950487	±	0.00952033	0.0263529	±	0.01906		0.0128557	±	0.00771598	0.0425764	±	0.023333		0.0654367	0.0622127	Glutathione S-transferase-related protein		2.5.1.18	35.2	not assigned.unknown
Cre12.g519450.t1.3	14.93	2	201	22.4033	5.61768	0.0399728	±	0.0249651		0.0405172	±	0.027901	0	±	0	0	±	0		0.0185815	±	0.0197795	0.062197	±	0.0166736		0.00325184	0.0066591	glycolipid transporter activity			35.2	not assigned.unknown
Cre01.g005050.t1.1	5.75	5	870	96.6545	6.12549	0.0143142	±	0.0126184		0.00632572	±	0.00388316	0.0149607	±	0.0065411	0.0191448	±	0.0113255		0.0154699	±	0.00927545	0.0245733	±	0.00554385		0.267942	0.169892	Golgi apparatus protein 1 like	GAPL1		35.2	not assigned.unknown
Cre02.g081100.t1.2	4.99	1	341	35.8902	4.52588	0.00556378	±	0.00963675		0	±	0	0	±	0	0	±	0		0	±	0	0.0344601	±	0.0289673		0.0181661	0.025134	GRAM domain			35.2	not assigned.unknown
Cre16.g688850.t1.3	10.69	4	608	63.7302	9.46631	0.0468453	±	0.00879567		0.0338782	±	0.0114384	0.0313743	±	0.00700931	0.0292086	±	0.00916083		0.0253374	±	0.00750091	0.0267148	±	0.0165796		0.203259	0.141728	Hexose/glycerol-3-phosphate transporter			35.2	not assigned.unknown
Cre17.g740950.t1.2	5.96	1	285	30.1382	8.96826	0	±	0		0.0330038	±	0.0265154	0.0141009	±	0.0141044	0.0194806	±	0.0115242		0	±	0	0.0253401	±	0.0168368		0.0723881	0.0667262	High intensity light-inducible Lhc-like gene			35.2	not assigned.unknown
Cre03.g187250.t1.2	6.17	1	162	17.3984	9.31982	0	±	0		0	±	0	0	±	0	0.0389828	±	0.0243209		0	±	0	0	±	0		0.000499937	0	HR-like lesion-inducing			35.2	not assigned.unknown
g9757.t1	17.43	7	654	70.3831	7.84033	0.10988	±	0.0183276		0.0922441	±	0.0283704	0.064575	±	0.0209739	0.0547553	±	0.0202835		0.0545394	±	0.0122002	0.0589335	±	0.033551		0.0409811	0.0450927	Hybrid-cluster protein			35.2	not assigned.unknown
Cre09.g391450.t1.2	12.73	5	644	69.4673	7.47412	0.0990473	±	0.0181017		0.0851309	±	0.0340561	0.0474317	±	0.0128902	0.0465819	±	0.0220864		0.0465309	±	0.00860983	0.0430064	±	0.0209474		0.0128015	0.0197784	Hybrid-cluster protein			35.2	not assigned.unknown
Cre16.g691800.t1.2	14.17	6	635	69.0648	6.72705	0.0263209	±	0.0071908		0.0264	±	0.0096574	0.0211782	±	0.00590276	0.00748931	±	0.0129719		0.0205302	±	0.00957083	0.0089062	±	0.00954338		0.0816906	0.0736569	hydrolase activity		3.-	35.2	not assigned.unknown
Cre12.g551800.t1.2	19.41	3	304	31.6471	4.83057	0	±	0		0	±	0	0.0177982	±	0.019844	0.0139012	±	0.0147428		0.0446563	±	0.0281798	0.0186034	±	0.0199344		0.0550555	0.0555539	hydrolase activity		3.-	35.2	not assigned.unknown
Cre16.g668850.t1.3	5.6	1	393	39.5608	6.7417	0	±	0		0	±	0	0	±	0	0.0256239	±	0.00820431		0.00597757	±	0.0103535	0	±	0		6.23934e-05	0	Hydroxyproline-rich glycoprotein			35.2	not assigned.unknown
Cre10.g463350.t1.2	6.53	2	398	40.0339	10.0962	0	±	0		0.0204622	±	0.0140907	0.0146809	±	0.00851297	0	±	0		0.00348163	±	0.00603036	0	±	0		0.00665586	0.0126848	Hydroxyproline-rich glycoprotein			35.2	not assigned.unknown
g9706.t1	3.73	3	966	101.965	5.37646	0.0121824	±	0.00273972		0	±	0	0.00211289	±	0.00365964	0	±	0		0	±	0	0.0117369	±	0.00938334		0.0021819	0.00495106	Hydroxyproline-rich glycoprotein, cell wall protein			35.2	not assigned.unknown
g1851.t1	12.66	3	395	42.9021	8.95361	0.0155374	±	0.0155381		0.01337	±	0.0163748	0.00516723	±	0.00894991	0.00475313	±	0.00823266		0.054458	±	0.00443103	0.0143176	±	0.0153419		0.00104897	0.00286385	INOSINE-5-MONOPHOSPHATE DEHYDROGENASE RELATED		1.1.1.205	35.2	not assigned.unknown
g18258.t1	9.78	3	358	35.4241	9.80322	0.032872	±	0.00739264		0.0120392	±	0.0147449	0.010797	±	0.0108309	0.0118043	±	0.0125191		0.0318596	±	0.0199282	0.040346	±	0.0268072		0.146879	0.11241	integral to membrane			35.2	not assigned.unknown
Cre03.g175500.t1.2	5.92	1	169	18.5038	9.99365	0.0112263	±	0.0194446		0	±	0	0.0120773	±	0.0209184	0.0328519	±	0.0194343		0.00819934	±	0.0142017	0	±	0		0.148229	0.112938	integral to membrane			35.2	not assigned.unknown
Cre08.g358950.t1.3	6.13	3	783	75.8814	9.51025	0	±	0		0	±	0	0	±	0	0	±	0		0.0131348	±	0.00788351	0.00262831	±	0.00455236		0.00196016	0.00495106	integral to mitochondrial inner membrane			35.2	not assigned.unknown
Cre01.g050550.t1.2	17.71	1	96	10.5064	9.61279	0.0515171	±	0.0542364		0.09798	±	0.0787175	0.0579591	±	0.033622	0.03607	±	0.036326		0.0431019	±	0.0438859	0.0335594	±	0.0581266		0.701162	0.352324	intracellular membrane-bounded organelle			35.2	not assigned.unknown
g14362.t1	6.86	2	554	55.2557	5.021	0	±	0		0.00476638	±	0.0058376	0.00368422	±	0.00638125	0.0142607	±	0.0086838		0.018525	±	0.00679282	0.0139231	±	0.0139859		0.0711088	0.0660509	intracellular protein transport			35.2	not assigned.unknown
Cre06.g302600.t1.3	3.3	2	666	67.0138	6.29053	0	±	0		0.00429851	±	0.00526458	0.00603415	±	0.00603565	0.0119834	±	0.00831261		0.00503556	±	0.00518515	0.0027008	±	0.00467793		0.212102	0.145234	intracellular protein transport			35.2	not assigned.unknown
g11669.t1	7.65	2	510	54.3202	8.96826	0	±	0		0	±	0	0.00757905	±	0.00760285	0.00368134	±	0.00637627		0.0135474	±	0.00828571	0	±	0		0.0282017	0.0352549	Intraflagellar transport protein 54			35.2	not assigned.unknown
Cre03.g192050.t1.1	13.68	4	541	57.1725	5.87158	0	±	0		0	±	0	0	±	0	0.0034704	±	0.0060109		0.00256135	±	0.00443638	0.0348046	±	0.0144877		1.99265e-05	0	Iron permease, membrane protein			35.2	not assigned.unknown
g4375.t1	3.66	1	464	48.1096	4.53857	0.0253624	±	0.00570381		0.0268405	±	0.00556369	0.00833042	±	0.00835658	0.0176567	±	0.0033283		0.0161454	±	0.00298746	0.00443527	±	0.00768211		0.00103201	0.00286385	Isoamyl acetate-hydrolyzing esterase and related enzymes		3.1.-.-.	35.2	not assigned.unknown
Cre09.g399250.t1.2	14.49	2	207	21.6359	9.90576	0	±	0		0	±	0	0	±	0	0.0623235	±	0.0471533		0.113988	±	0.0710762	0.0255056	±	0.0267161		0.00558583	0.0114106	Ketoacid isomerase-like protein		5.3.1.-	35.2	not assigned.unknown
Cre01.g026900.t1.2	11.09	4	541	58.1252	9.33447	0.00690135	±	0.0119535		0.00488091	±	0.00597787	0.0175467	±	0.012009	0.00835157	±	0.00858658		0.0105414	±	0.00659362	0.0133492	±	0.00886966		0.603655	0.312608	Kynurenine 3-monooxygenase		1.14.13.9	35.2	not assigned.unknown
Cre10.g441200.t1.2	5.01	3	1018	106.311	8.38232	0	±	0		0	±	0	0	±	0	0	±	0		0.00560203	±	0.00350407	0.0053273	±	0.00562834		0.0284997	0.0352549	La domain			35.2	not assigned.unknown
Cre10.g419950.t1.3	9.55	4	576	62.3661	5.94775	0.00858619	±	0.0090394		0.0220073	±	0.00568727	0.0159962	±	0.0102264	0.0297719	±	0.015636		0.00958936	±	0.00602478	0.00559324	±	0.00968777		0.0620615	0.0604505	LETHAL(3)MALIGNANT BRAIN TUMOR-RELATED			35.2	not assigned.unknown
Cre06.g252000.t1.2	19.02	3	326	35.6955	6.44287	0	±	0		0	±	0	0.0114718	±	0.0115099	0.025131	±	0.00473721		0.00425058	±	0.00736221	0.00631277	±	0.010934		0.0051135	0.00984206	LEUCINE ZIPPER TRANSCRIPTION FACTOR LIKE			35.2	not assigned.unknown
Cre12.g538700.t1.2	14.41	7	902	93.4318	6.65381	0.0130467	±	0.00293411		0.0185854	±	0.00679872	0.0127856	±	0.00921607	0.00208147	±	0.00360521		0.0229333	±	0.00612353	0.0299714	±	0.00960894		0.00218406	0.00495106	LEUCINE ZIPPER-EF-HAND CONTAINING TRANSMEMBRANE PROTEIN			35.2	not assigned.unknown
Cre12.g484000.t1.2	18.02	5	455	49.17	7.07861	0.0517282	±	0.0116333		0.0620115	±	0.021294	0.0328188	±	0.0185653	0.0416387	±	0.025978		0.0618803	±	0.0261676	0.0359523	±	0.0106446		0.338171	0.20249	ligase activity	ACCB	6.-	35.2	not assigned.unknown
P36437	3.64	2	687	76.5768	6.3667	0	±	0		0	±	0	0.00819132	±	0.00476754	0.00657671	±	0.00676177		0.00628411	±	0.00633291	0.0103034	±	0.00671732		0.104716	0.0872349	Light-independent protochlorophyllide reductase subunit B OS=Chlamydomonas reinhardtii GN=chlB PE=3 SV=2 - [CHLB_CHLRE]		1.3.1.33	35.2	not assigned.unknown
g6268.t1	5.03	2	597	62.9402	5.2749	0	±	0		0	±	0	0.00932006	±	0.00540655	0.00314487	±	0.00544707		0.00561756	±	0.00578444	0.0239537	±	0.00227689		6.91956e-06	0	lipid binding			35.2	not assigned.unknown
Cre02.g084350.t1.2	8.54	1	246	25.1894	4.4751	0.0154248	±	0.0267165		0.0340089	±	0.0247115	0.030405	±	0.0305059	0.0290131	±	0.0185517		0.0216328	±	0.026133	0	±	0		0.521694	0.280093	membrane			35.2	not assigned.unknown
Cre01.g004450.t1.2	25.56	6	270	29.7888	5.14795	0.103613	±	0.04326		0.113458	±	0.0113756	0.12652	±	0.014011	0.0599023	±	0.0217713		0.0519238	±	0.0103493	0.18727	±	0.0711482		0.00284668	0.0066591	Membrane protein			35.2	not assigned.unknown
Cre02.g079800.t1.2	33.33	4	150	16.0427	10.4038	0.0126483	±	0.0219075		0	±	0	0.0746101	±	0.0210679	0.0615098	±	0.0416437		0.0581298	±	0.0526245	0.0137198	±	0.0237633		0.0391759	0.0441565	Mitochondrial F1F0 ATP synthase associated 13.3 kDa protein		3.6.3.14	35.2	not assigned.unknown
g11465.t1	26.2	10	416	43.9479	9.90576	0.138344	±	0.044907		0.0885464	±	0.0317889	0.095793	±	0.00738195	0.226934	±	0.020321		0.116158	±	0.0192224	0.0799187	±	0.031376		5.60077e-05	0	Mitochondrial substrate carrier protein			35.2	not assigned.unknown
Cre06.g300550.t1.2	9.95	7	955	105.615	4.99561	0.0421891	±	0.00769851		0.0408706	±	0.00961603	0.0220811	±	0.0186376	0.0202556	±	0.00683192		0.0233657	±	0.00694624	0.0287298	±	0.0104984		0.0781968	0.0709364	MORN repeat		2.4.1.5	35.2	not assigned.unknown
Cre14.g611200.t1.2	5.83	1	206	22.0126	9.31982	0.042329	±	0.0275841		0.0476379	±	0.00933527	0	±	0	0	±	0		0	±	0	0.0350579	±	0.0232936		0.000892542	0.00286385	mTERF			35.2	not assigned.unknown
Cre12.g519900.t1.2	12.7	7	803	86.2834	4.56396	0.0361505	±	0.0182963		0.0396744	±	0.0112022	0.0241043	±	0.0157779	0.0221156	±	0.00693622		0.0361415	±	0.0124928	0.0160366	±	0.00994022		0.205374	0.142443	MUR LIGASE FAMILY MEMBER	MUR	6.3.2.8-6.3.2.10, 6.3.2.13	35.2	not assigned.unknown
Cre06.g294200.t1.3	27.74	14	966	98.8331	9.42236	0	±	0		0	±	0	0.0120973	±	0.00701483	0.0380797	±	0.0106145		0.053331	±	0.00958195	0.0242616	±	0.00729209		8.79741e-08	0	NAD-dependent DNA ligase adenylation domain - DNA repair / replication (NAD-Ligase)		6.5.1.2	35.2	not assigned.unknown
Cre03.g181250.t1.1	19.27	3	301	31.9703	9.02686	0.0102621	±	0.0177744		0.0241162	±	0.0286655	0.00585424	±	0.0101398	0.0237117	±	0.0151619		0.0124082	±	0.0132082	0.012813	±	0.0128707		0.736566	0.366633	NAD-dependent sugar epimerase/dehydratase		3.13.1.1	35.2	not assigned.unknown
Cre13.g571150.t1.2	13.95	2	86	9.97396	9.01221	0	±	0		0.114109	±	0.0223612	0.0654354	±	0.0380849	0.0645579	±	0.0381906		0.0436813	±	0.0437808	0.0448453	±	0.0450475		0.0244702	0.0314663	NADH:ubiquinone oxidoreductase 10 kDa subunit		1.6.5.3 - 1.6.99.3	35.2	not assigned.unknown
Cre05.g240800.t1.2	20.35	2	172	19.5919	7.32764	0.0110305	±	0.0191054		0.0417025	±	0.027052	0.031096	±	0.034093	0.0568484	±	0.0117046		0.0321132	±	0.020176	0.0104578	±	0.0181134		0.15498	0.115622	NADH:ubiquinone oxidoreductase 17 kDa subunit		1.6.5.3 - 1.6.99.3	35.2	not assigned.unknown
Cre12.g555150.t1.2	12.9	1	155	17.8642	9.23193	0.0518357	±	0.0323741		0.0633123	±	0.0124069	0.037296	±	0.0216975	0.0460465	±	0.0294434		0.0356353	±	0.0223889	0.0323899	±	0.0348951		0.714223	0.357873	NADH:ubiquinone oxidoreductase 17.8 kDa subunit		1.6.5.3 - 1.6.99.3	35.2	not assigned.unknown
Cre13.g568800.t1.2	7.88	1	165	17.9425	5.2876	0.0114985	±	0.0199159		0.0333538	±	0.0204749	0.0226656	±	0.0227407	0.0496527	±	0.00935958		0.0454028	±	0.0084011	0.0428994	±	0.0279685		0.179978	0.12837	NADH:ubiquinone oxidoreductase 18 kDa subunit		1.6.5.3 - 1.6.99.3	35.2	not assigned.unknown
Cre12.g555250.t1.2	15.94	1	138	16.0945	9.53955	0.0137482	±	0.0238125		0.020745	±	0.0254073	0.0418904	±	0.0243704	0.0272099	±	0.047129		0.0243021	±	0.025024	0.0130343	±	0.0225761		0.846611	0.412916	NADH:ubiquinone oxidoreductase B14 subunit		1.6.5.3 - 1.6.99.3	35.2	not assigned.unknown
Cre01.g000350.t1.3	21.72	6	419	43.075	9.49561	0.0854675	±	0.0340533		0.0931537	±	0.0219172	0.0590208	±	0.0210525	0.0649095	±	0.0129512		0.0334593	±	0.00666902	0.0584361	±	0.011345		0.0248114	0.0324858	NADH-CYTOCHROME B5 REDUCTASE		1.6.2.2	35.2	not assigned.unknown
Cre03.g199150.t1.2	23.21	4	293	29.7166	9.49561	0	±	0		0	±	0	0	±	0	0.0587283	±	0.0148785		0.0160354	±	0.0277741	0.00613903	±	0.0106331		0.000256884	0	NADH-UBIQUINONE OXIDOREDUCTASE 39 KDA SUBUNIT-RELATED		1.6.5.3 - 1.6.99.3	35.2	not assigned.unknown
Cre07.g332450.t1.2	11.2	3	357	38.2002	5.51611	0.0258436	±	0.028663		0.028111	±	0.0177207	0.0213029	±	0.00126109	0.0170965	±	0.0107737		0.0364564	±	0.0113124	0.0342924	±	0.00665763		0.633448	0.324626	NMT1/THI5 like		2.3.1.97	35.2	not assigned.unknown
g3724.t1	1.63	1	918	97.1551	5.63037	0	±	0		0.00287644	±	0.00352291	0	±	0	0.00204519	±	0.00354237		0.00665118	±	0.00394006	0	±	0		0.0360172	0.0414671	NOL1/NOP2/sun family		2.1.1.77 - 3.4.21.72	35.2	not assigned.unknown
Cre11.g476200.t1.2	5.78	3	831	82.2041	6.04932	0	±	0		0	±	0	0	±	0	0.00317776	±	0.00550404		0.0118913	±	0.0081831	0	±	0		0.0104243	0.0165597	nucleic acid binding			35.2	not assigned.unknown
Cre03.g184100.t1.3	7.77	2	296	30.7962	6.3667	0.016845	±	0.0177812		0.0331534	±	0.00649685	0	±	0	0.00634285	±	0.0109861		0	±	0	0.00607681	±	0.0105253		0.00503812	0.00984206	nucleic acid binding			35.2	not assigned.unknown
Cre06.g288500.t1.2	8.7	2	368	41.753	8.29443	0.00839371	±	0.0145383		0	±	0	0.00478839	±	0.00829373	0	±	0		0.00638366	±	0.0110568	0.0671657	±	0.0314688		0.000234814	0	Nucleotide-diphospho-sugar transferase		2.4.1.-	35.2	not assigned.unknown
Cre07.g346800.t1.2	6.76	2	547	55.0423	9.59814	0.0225138	±	0.0276646		0.0433539	±	0.019521	0.0100051	±	0.0173293	0.00343233	±	0.00594497		0.00253325	±	0.00438772	0.00752455	±	0.0130329		0.05775	0.0575493	oxidoreductase activity		1.-.-.-	35.2	not assigned.unknown
g9426.t1	20.32	17	1142	122.723	5.38916	0.0532033	±	0.0239935		0.0230504	±	0.00722925	0.0247163	±	0.00442934	0.0357769	±	0.0176821		0.0719997	±	0.0119861	0.156598	±	0.0174035		2.07172e-08	0	oxidoreductase activity		1.-.-.-	35.2	not assigned.unknown
Cre08.g378200.t1.2	3.75	1	507	54.1624	6.1001	0.0232114	±	0.00522005		0.0108548	±	0.00666341	0.00737636	±	0.00740083	0	±	0		0.00740945	±	0.00742633	0.0170511	±	0.0106259		0.0120174	0.0189274	oxidoreductase activity, acting on the CH-NH2 group of donors, YjeF-related protein N-terminus		1.-.-.-	35.2	not assigned.unknown
Cre16.g687300.t1.2	32.68	4	205	21.0228	8.35303	0.0241251	±	0.0253985		0.0758001	±	0.0317454	0.045997	±	0.0146847	0.0337826	±	0.0340224		0.0596626	±	0.0197368	0.028852	±	0.0329844		0.213873	0.146056	Pentapeptide repeats (8 copies)			35.2	not assigned.unknown
Cre12.g551300.t1.2	13.64	2	308	33.7449	9.17334	0	±	0		0	±	0	0.0363361	±	0.0102603	0.0453836	±	0.0383602		0.0243229	±	0.00450059	0.0183618	±	0.0196755		0.0328515	0.0394424	Periplasmic L-amino acid oxidase, catalytic subunit		1.4.3.2	35.2	not assigned.unknown
Cre03.g155300.t1.1	8.99	5	756	83.9461	4.89404	0.00403227	±	0.00698409		0.0107724	±	0.00741814	0.00985511	±	0.0118267	0.0115663	±	0.0101831		0.0166826	±	0.00682835	0	±	0		0.210996	0.14523	Pherophorin			35.2	not assigned.unknown
g14763.t1	3.89	4	10698	1028.3	4.33545	0.00103598	±	0.000827747		0.000917312	±	0.000179759	0.0005521	±	0.000627616	0.000894201	±	0.000536885		0	±	0	0	±	0		0.0478124	0.0506553	Pherophorin			35.2	not assigned.unknown
g6352.t1	31.5	13	600	64.5198	7.50342	0.21602	±	0.0217125		0.185562	±	0.0267008	0.136338	±	0.0200549	0.165365	±	0.0190698		0.16623	±	0.0356551	0.189482	±	0.0308605		0.0323095	0.0386264	Phosphoglucomutase		5.4.2.2	35.2	not assigned.unknown
Cre06.g293150.t1.2	19.43	5	350	38.8789	5.99854	0.140088	±	0.00843151		0.0922944	±	0.0155959	0.0987529	±	0.0340444	0.1051	±	0.0292961		0.112131	±	0.0205249	0.135181	±	0.0452214		0.25873	0.16519	Phosphoglycerate mutase family	PGM7		35.2	not assigned.unknown
Cre06.g272050.t1.2	17.57	9	626	66.6077	5.97314	0.0940921	±	0.0054544		0.0669236	±	0.01006	0.0634109	±	0.0184021	0.0508677	±	0.023075		0.0620843	±	0.0116428	0.0704785	±	0.0350308		0.216106	0.146872	Phosphoglycerate mutase, 2,3-bisphosphoglycerate-independent	PGM1	5.4.2.1	35.2	not assigned.unknown
Cre02.g112150.t1.2	14.2	7	789	86.9349	5.57959	0.0690785	±	0.0239151		0.0849084	±	0.0155645	0.0289972	±	0.00774574	0	±	0		0	±	0	0.0333124	±	0.00875845		2.87228e-07	0	Phospholipase B		3.1.1.5	35.2	not assigned.unknown
Cre13.g591900.t1.2	31.84	5	223	24.5084	7.81104	0.141573	±	0.0261196		0.156698	±	0.0113779	0.0669566	±	0.02071	0.0968506	±	0.0539608		0.048633	±	0.0141408	0.04567	±	0.026477		0.000385313	0	PHOSPHOLIPASE D ENDONUCLEASE SUPERFAMILY		3.1.4.4	35.2	not assigned.unknown
Cre13.g587100.t1.2	5.22	2	556	61.2985	4.91943	0.0144506	±	0.00902517		0.00514893	±	0.00630613	0.003557	±	0.0061609	0	±	0		0.00249224	±	0.00431669	0.00928771	±	0.0101063		0.171657	0.124488	Phycocyanobilin ferredoxin oxidoreductase-like protein		1.3.7.5	35.2	not assigned.unknown
g16710.t1	9.49	2	295	32.8232	6.44287	0	±	0		0	±	0	0.00691883	±	0.0119838	0.0188203	±	0.0111335		0.0140264	±	0.0142815	0.00609741	±	0.010561		0.171625	0.124488	Phytanoyl-CoA dioxygenase (PhyH)		1.14.11.18	35.2	not assigned.unknown
Cre16.g688050.t1.3	7.36	3	503	53.2514	6.17627	0	±	0		0	±	0	0	±	0	0	±	0		0.0168474	±	0.0117412	0.0076674	±	0.00770196		0.00835508	0.0140777	Plant specific eukaryotic initiation factor 4B	PEIF4B		35.2	not assigned.unknown
g2843.t1	10.05	3	418	42.2746	6.27783	0.0119286	±	0.0125914		0.0225026	±	0.0180787	0.0176754	±	0.0123674	0.0336946	±	0.0214393		0.0268573	±	0.0110356	0.00922655	±	0.00926814		0.358694	0.212628	Plastid lipid associated protein	PLP9		35.2	not assigned.unknown
Cre07.g340900.t1.2	6.08	1	296	31.6531	7.63525	0	±	0		0.0331534	±	0.00649685	0	±	0	0.0070583	±	0.0122253		0.00468138	±	0.00810838	0.00607681	±	0.0105253		0.000551567	0.00286385	Possible lysine decarboxylase		4.1.1.18 -	35.2	not assigned.unknown
g10123.t1	2.95	1	644	69.8396	4.93213	0.00579756	±	0.0100417		0	±	0	0	±	0	0.00734468	±	0.00744384		0.0116327	±	0.00215246	0	±	0		0.0545886	0.0555539	Predicted component of NuA3 histone acetyltransferase complex		2.3.1.48	35.2	not assigned.unknown
Cre01.g000900.t1.2	26.84	8	488	50.8133	8.27979	0.0965021	±	0.0177675		0.140766	±	0.027585	0.117011	±	0.0117848	0.168414	±	0.0406324		0.138569	±	0.0226599	0.0870866	±	0.0201868		0.00857095	0.0154285	Predicted DUF1350 domain containing protein			35.2	not assigned.unknown
Cre06.g261500.t1.2	10.49	2	324	35.4413	8.6167	0.0247979	±	0.0154876		0.0524267	±	0.019578	0.0234726	±	0.00138953	0.0317344	±	0.0124098		0.0260956	±	0.0207275	0.042177	±	0.0227874		0.274261	0.172201	protein binding			35.2	not assigned.unknown
Cre07.g340450.t1.3	3.17	9	4952	512.506	6.12549	0.000623765	±	0.00108039		0.000578111	±	0.000708039	0	±	0	0.00471403	±	0.00276809		0.000559648	±	0.000969338	0	±	0		0.00252847	0.0066591	protein binding			35.2	not assigned.unknown
Cre12.g559450.t1.3	4.28	2	701	77.0692	7.88428	0.00270649	±	0.00468778		0	±	0	0.00811636	±	0.00874025	0.0109682	±	0.00685408		0.0134942	±	0.00553198	0.00587151	±	0.0101698		0.198667	0.139468	protein binding			35.2	not assigned.unknown
g15068.t1	24.8	3	246	25.7862	7.10791	0.00771239	±	0.0133583		0.010734	±	0.0131465	0	±	0	0	±	0		0.00954954	±	0.0165403	0.0477679	±	0.0401539		0.0643028	0.0618227	protein binding			35.2	not assigned.unknown
g2936.t1	4.56	1	307	32.4861	6.23975	0.0121617	±	0.0210646		0.00860122	±	0.0105343	0.018124	±	0.0105137	0	±	0		0.0167501	±	0.0100534	0	±	0		0.245152	0.159464	protein C-terminal S-isoprenylcysteine carboxyl O-methyltransferase activity		2.1.1.100	35.2	not assigned.unknown
g10027.t1	8.23	5	778	85.0337	7.95752	0.00723763	±	0.00797033		0.00339405	±	0.00415685	0.00949657	±	0.00664471	0.0156291	±	0.00519456		0.0106897	±	0.00682979	0.0072692	±	0.00778926		0.359919	0.212875	Protein involved in vacuolar polyphosphate accumulation, contains SPX domain			35.2	not assigned.unknown
Cre10.g444800.t1.2	27.03	5	259	27.8748	9.31982	0.0573631	±	0.0241912		0.0701915	±	0.018371	0.0446399	±	0.02597	0.0855179	±	0.0265304		0.0341909	±	0.0343184	0.0597069	±	0.0247043		0.25308	0.162785	Protein of unknown function			35.2	not assigned.unknown
Cre12.g519300.t1.2	12.4	2	258	27.4334	9.62744	0.00735368	±	0.0127369		0.0426619	±	0.0261888	0.058119	±	0.0183807	0.0203866	±	0.0212306		0.0381421	±	0.0202996	0.060943	±	0.0259581		0.0425206	0.0463158	Protein of unknown function			35.2	not assigned.unknown
Cre15.g636050.t1.2	12.2	3	246	26.5725	6.56592	0.00771239	±	0.0133583		0.0382361	±	0.030719	0.0300389	±	0.0203459	0.0485677	±	0.0255668		0.036086	±	0.00613979	0.028774	±	0.0187594		0.306665	0.187769	Protein of unknown function	CPLD31		35.2	not assigned.unknown
Cre09.g402950.t1.3	7.87	2	445	47.1742	5.5415	0.0264453	±	0.00594734		0.0279865	±	0.00580124	0.0170902	±	0.0010117	0.00421907	±	0.00730764		0.0168348	±	0.00311502	0.0234688	±	0.0062072		0.000398658	0	Protein of unknown function			35.2	not assigned.unknown
Cre16.g676450.t1.2	21.35	3	192	21.2809	7.00537	0.019763	±	0.0342305		0	±	0	0.0729608	±	0.106239	0	±	0		0	±	0	0.171658	±	0.146937		0.0701135	0.0657065	Protein of unknown function			35.2	not assigned.unknown
g13808.t1	18.67	2	150	16.0008	9.48096	0	±	0		0	±	0	0.023495	±	0.0406946	0.054618	±	0.0102955		0.0499431	±	0.00924122	0	±	0		0.00136681	0.00286385	Protein of unknown function	TEF13		35.2	not assigned.unknown
g6260.t1	9.56	2	272	29.8785	6.03662	0	±	0		0	±	0	0.00647841	±	0.0112209	0.0204117	±	0.012075		0.0209664	±	0.0131145	0	±	0		0.0105998	0.0178911	Protein of unknown function			35.2	not assigned.unknown
Cre07.g342800.t1.3	7.63	2	393	41.2383	7.88428	0.0048276	±	0.00836166		0.0249705	±	0.0048933	0.00448378	±	0.00776614	0	±	0		0.00352592	±	0.00610708	0	±	0		0.000326549	0	Protein of unknown function			35.2	not assigned.unknown
Cre07.g325450.t1.3	2.54	1	631	68.5209	9.979	0	±	0		0	±	0	0	±	0	0.00548767	±	0.00552662		0.00875352	±	0.00549964	0	±	0		0.00930366	0.0154285	Protein of unknown function (DUF1295)			35.2	not assigned.unknown
g9867.t1	1.65	1	970	94.3123	7.2251	0	±	0		0.00272224	±	0.00333405	0.00398486	±	0.00399738	0.0062922	±	0.00396516		0.0056943	±	0.0035776	0.00517571	±	0.00557603		0.38173	0.22264	Protein of unknown function (DUF1296)			35.2	not assigned.unknown
Cre11.g468750.t1.2	20	5	225	24.7908	9.24658	0.0660313	±	0.0278467		0.0680746	±	0.00682534	0.0156633	±	0.0271297	0.0425163	±	0.0255271		0.0202665	±	0.021187	0.0618907	±	0.0619595		0.234373	0.154508	Protein of unknown function (DUF1499)			35.2	not assigned.unknown
Cre07.g323600.t1.1	13.23	2	189	21.0168	9.43701	0.0850215	±	0.0531005		0.103846	±	0.0203499	0.0912768	±	0.0223685	0.0866952	±	0.0163421		0.0792748	±	0.0146686	0.0927092	±	0.0258546		0.929697	0.447111	Protein of unknown function (DUF3119)			35.2	not assigned.unknown
g11689.t1	12.16	2	296	30.225	11.2827	0.0375791	±	0.0303111		0.0517459	±	0.00518818	0.025693	±	0.00152098	0.0347363	±	0.0135837		0.0440428	±	0.020532	0.0292057	±	0.0182004		0.514114	0.277431	Protein of unknown function (DUF3611)			35.2	not assigned.unknown
Cre03.g167250.t1.2	13.83	4	499	52.4011	8.55811	0.0137132	±	0.0138753		0.0311403	±	0.0130417	0.0152407	±	0.000902222	0.00376249	±	0.00651683		0.00470779	±	0.00815413	0.00645632	±	0.0111827		0.0308329	0.0377312	Protein of unknown function (DUF815)			35.2	not assigned.unknown
g3251.t1	19.79	4	288	31.2966	6.31592	0.00658767	±	0.0114102		0	±	0	0.0393922	±	0.0127715	0.03607	±	0.036326		0.0390558	±	0.014057	0.020537	±	0.0234785		0.0895665	0.0781514	Putative esterase		3.1.1.1	35.2	not assigned.unknown
Cre10.g448500.t1.3	13.25	5	498	52.5716	5.43994	0	±	0		0	±	0	0	±	0	0.0312518	±	0.0203609		0.0518636	±	0.00840264	0	±	0		1.47322e-06	0	Pyrazinamidase/nicotinamidase (Isochorismatase family)		3.5.1.B15/3.5.1.19 (3.3.2.1)	35.2	not assigned.unknown
Cre12.g520200.t1.3	5.14	1	370	40.2245	9.20264	0.0300633	±	0.0242489		0.0265227	±	0.00519748	0.0205544	±	0.00121678	0.0192898	±	0.0123344		0.0217623	±	0.0184569	0.0417948	±	0.017293		0.495976	0.271529	Pyridoxamine 5\'-phosphate oxidase-like protein		1.4.3.5	35.2	not assigned.unknown
Cre01.g044800.t1.2	42.41	30	830	91.0473	7.1665	0.199756	±	0.0640834		0.150048	±	0.0311031	0.183335	±	0.0395696	0.201759	±	0.0144446		0.192143	±	0.0298113	0.180899	±	0.0248222		0.582553	0.304981	Pyruvate-formate lyase	PFL1	2.3.1.54	35.2	not assigned.unknown
Cre12.g558400.t1.1	2.66	1	451	48.5885	7.37158	0.00827856	±	0.0143389		0.0117099	±	0.0143416	0.00843004	±	0.00844375	0.00879544	±	0.00882047		0.0157656	±	0.0125211	0.00456311	±	0.00790354		0.887843	0.428612	queuine tRNA-ribosyltransferase [EC:2.4.2.29]		2.4.2.29	35.2	not assigned.unknown
g15433.t1	7.07	5	1428	146.229	10.0522	0.00213473	±	0.00369746		0.0135886	±	0.00466723	0.00970154	±	0.0116741	0.00932852	±	0.00755022		0.0104923	±	0.00194143	0.00765764	±	0.0045097		0.427749	0.242107	RAP domain			35.2	not assigned.unknown
Cre15.g638400.t1.2	28.32	4	173	18.3222	5.8335	0.275375	±	0.0810954		0.259996	±	0.0470529	0.15761	±	0.0747394	0.198715	±	0.099372		0.154865	±	0.0475152	0.330346	±	0.14417		0.145333	0.11123	response to stress	USP2		35.2	not assigned.unknown
g16854.t1	18.41	5	353	38.1845	9.26123	0	±	0		0	±	0	0.0103357	±	0.017902	0.015728	±	0.00930422		0.0302146	±	0.00677274	0.0146288	±	0.0159181		0.0280558	0.0352549	Reticulon			35.2	not assigned.unknown
g9807.t1	4.79	3	1064	105.692	9.24658	0.0110603	±	0.00248737		0.00922313	±	0.00180739	0.00185873	±	0.00321942	0	±	0		0.00964553	±	0.00353686	0.00509699	±	0.00538501		0.00186527	0.00495106	Retinal pigment epithelial membrane protein			35.2	not assigned.unknown
Cre16.g666301.t1.2	16.13	1	62	6.96794	12.3081	0.0306008	±	0.0530021		0.0461743	±	0.0565517	0.0603196	±	0.0605197	0.089548	±	0.052974		0.0223498	±	0.038711	0	±	0		0.323255	0.195752	Ribosomal protein S30, component of cytosolic 80S ribosome and 40S small subunit			35.2	not assigned.unknown
Cre17.g697450.t1.2	24.15	8	530	60.5116	6.75635	0.0524082	±	0.0226363		0.0420139	±	0.00604547	0.0321429	±	0.0119972	0.0330182	±	0.0142824		0.0661586	±	0.0273749	0.0418061	±	0.0244829		0.296249	0.183034	RNA polymerase I-associated factor PAF67		2.7.7.6 / 2.7.11.63	35.2	not assigned.unknown
Cre08.g368700.t1.3	5.61	2	517	54.7631	8.88037	0.0155407	±	0.00970598		0.0134441	±	0.00891681	0.00394788	±	0.00683794	0	±	0		0.00268025	±	0.00464232	0.00745977	±	0.00749339		0.0867823	0.0763635	Rubisco LSMT substrate-binding		2.1.1.127	35.2	not assigned.unknown
Cre02.g105200.t1.2	2.38	1	462	48.239	5.71924	0	±	0		0	±	0	0	±	0	0	±	0		0	±	0	0.0226053	±	0.0059788		2.21773e-09	0	Saposin-like type B, region 2			35.2	not assigned.unknown
Cre12.g512000.t1.1	11.61	10	1094	120.127	5.03369	0.0181012	±	0.00434058		0.0179404	±	0.00351566	0.015769	±	0.0038644	0.0164265	±	0.00211168		0.0196626	±	0.00159987	0.026012	±	0.00853919		0.134127	0.104773	SELECTIN LIGAND RELATED / golgi apparatus protein 1 (Cys rich repeat)			35.2	not assigned.unknown
Cre16.g664000.t1.2	18.6	5	527	55.7207	7.07861	0.0539686	±	0.0252168		0.0258963	±	0.0164626	0.00733456	±	0.0073576	0.00501085	±	0.00867904		0.00708705	±	0.00754397	0.021514	±	0.0171998		0.00764669	0.0140777	SET AND MYND DOMAIN CONTAINING			35.2	not assigned.unknown
Cre13.g578650.t1.1	14.1	6	610	66.098	8.74854	0.0274661	±	0.00777208		0.0294383	±	0.00632866	0.0128228	±	0.00949368	0	±	0		0.00615835	±	0.00617238	0.0164605	±	0.0177336		0.00808012	0.0140777	Similar to complex I intermediate-associated protein 30			35.2	not assigned.unknown
Cre01.g000250.t1.2	6.35	2	252	24.8121	6.66846	0.0243543	±	0.0243553		0.0710998	±	0.0562191	0.00699257	±	0.0121115	0.0250604	±	0.0156349		0.0148209	±	0.0157765	0.0332765	±	0.0215308		0.151356	0.1138	SNARE associated Golgi protein			35.2	not assigned.unknown
g9796.t1	9.3	2	344	34.8995	9.49561	0.0198921	±	0.0201272		0.0159982	±	0.00982079	0.00512246	±	0.00887236	0.033882	±	0.00718651		0.0108572	±	0.0115572	0.0243769	±	0.0157726		0.156909	0.116756	SNARE associated Golgi protein			35.2	not assigned.unknown
Cre16.g690350.t1.3	4.83	1	393	40.698	6.55127	0.00775673	±	0.013435		0.00671902	±	0.00822908	0	±	0	0	±	0		0.0190623	±	0.00352718	0.00981349	±	0.00985772		0.0664343	0.0630046	SNARE associated Golgi protein			35.2	not assigned.unknown
Cre03.g167051.t1.2	12.88	3	264	28.3498	6.55127	0	±	0		0	±	0	0	±	0	0	±	0		0.0247272	±	0.0153379	0.0249505	±	0.0249624		0.0231916	0.0303734	SNO glutamine amidotransferase family	GLS	2.6.-.-	35.2	not assigned.unknown
Cre02.g086600.t1.2	11.63	4	490	53.6027	6.84424	0	±	0		0.0141849	±	0.00940815	0.0120538	±	0.0137025	0.0038316	±	0.00663653		0.00762219	±	0.00811361	0.0325623	±	0.0199677		0.0378424	0.0432254	SnoaL-like polyketide cyclase		5.3.3.1	35.2	not assigned.unknown
Cre10.g462300.t1.3	12.97	6	887	86.619	6.7124	0.00213895	±	0.00370477		0	±	0	0	±	0	0	±	0		0	±	0	0.0325061	±	0.0121942		1.2487e-06	0	SORTING NEXIN			35.2	not assigned.unknown
g1854.t1	7.59	3	646	71.7938	6.62451	0	±	0		0	±	0	0	±	0	0.0159898	±	0.011909		0.00733649	±	0.00754435	0	±	0		0.0133935	0.0197784	SPFH domain / Band 7 family			35.2	not assigned.unknown
g15274.t1	17.69	2	130	13.6521	8.99756	0	±	0		0	±	0	0	±	0	0	±	0		0	±	0	0.120058	±	0.0531965		6.19624e-06	0	sterol carrier protein 2 [EC:2.3.1.176]		2.3.1.176	35.2	not assigned.unknown
Cre03.g197650.t1.2	52.27	8	264	28.878	5.5415	0.0304338	±	0.0190075		0.0580181	±	0.00581705	0.035482	±	0.0104124	0.0782959	±	0.0285745		0.0709738	±	0.035631	0.0146087	±	0.0146746		0.012731	0.0197784	structural molecule activity			35.2	not assigned.unknown
Cre06.g281050.t1.2	8.54	2	410	45.8445	7.23975	0.00462744	±	0.00801495		0	±	0	0.00874728	±	0.0087499	0.00457923	±	0.00793146		0.0148921	±	0.00882189	0.0298594	±	0.00579701		0.00119165	0.00286385	Subunit of Retromer complex		1.3.5.1	35.2	not assigned.unknown
Cre01.g020300.t1.2	48.33	2	60	6.2794	10.3745	0.0831022	±	0.0877204		0.135733	±	0.0934685	0.0973834	±	0.0564694	0.194257	±	0.0412027		0.164011	±	0.0872882	0.195848	±	0.164631		0.60178	0.312015	Succinate dehydrogenase subunit D			35.2	not assigned.unknown
g3660.t1	5.73	5	1343	136.602	5.49072	0	±	0		0.00196618	±	0.00240806	0.00435071	±	0.00252283	0.00397633	±	0.004586		0.00514457	±	0.00314647	0.00688973	±	0.00875955		0.51124	0.27663	TATA-binding protein-interacting protein			35.2	not assigned.unknown
g18144.t1	6.03	1	199	22.3817	4.28467	0	±	0		0.0216584	±	0.026526	0.0194237	±	0.0194847	0.0278994	±	0.0165045		0.0258406	±	0.0155095	0.0103415	±	0.017912		0.422271	0.239641	The ARF-like 2 binding protein BART		3.6.5	35.2	not assigned.unknown
g1771.t1	22.34	6	470	50.6274	4.97021	0	±	0		0	±	0	0	±	0	0.0265477	±	0.0189277		0.0223524	±	0.0245217	0.00820574	±	0.00824273		0.0649742	0.0622127	Thioredoxin, nucleoredoxin and related proteins		1.8.4.10	35.2	not assigned.unknown
Cre07.g352650.t1.2	9.96	3	502	54.1561	10.7407	0.00743751	±	0.0128821		0.0057028	±	0.00698448	0.00393962	±	0.00682362	0	±	0		0.0216039	±	0.00628168	0.0153653	±	0.0154346		0.108093	0.0890185	Transcriptional coactivator CAPER (RRM superfamily), RNA recognition motif. (a.k.a. RRM, RBD, or RNP domain)	CAPER		35.2	not assigned.unknown
Cre12.g551350.t1.2	16.59	7	1127	119.926	8.14795	0	±	0		0	±	0	0.0153624	±	0.00595377	0.0159648	±	0.0127503		0.0133116	±	0.0070866	0.00182605	±	0.00316282		0.00907976	0.0154285	TRANSLATION INITIATION INHIBITOR			35.2	not assigned.unknown
Cre09.g400950.t1.2	2.01	1	648	64.4442	8.95361	0.00292785	±	0.00507119		0	±	0	0	±	0	0	±	0		0	±	0	0.0109235	±	0.00712161		0.00763577	0.0140777	transmembrane transport			35.2	not assigned.unknown
Cre06.g286300.t1.2	15.7	6	567	61.8601	8.36768	0.0162005	±	0.0178533		0.0169157	±	0.0105168	0.00321738	±	0.00557267	0.0121105	±	0.0152202		0.0156564	±	0.00266382	0.0452173	±	0.0181062		0.0215326	0.0293715	Ubiquinone/menaquinone biosynthesis methyltransferase		2.1.1.163 / 2.1.2.201	35.2	not assigned.unknown
g6378.t1	10.15	2	266	29.4435	6.68311	0.030205	±	0.0188646		0.0368925	±	0.00722957	0.0134826	±	0.0134867	0.0307996	±	0.00580575		0.0260559	±	0.0192871	0.00676217	±	0.0117124		0.111636	0.0913871	Ubiquinone/menaquinone biosynthesis methyltransferase		2.1.1.163 / 2.1.2.201	35.2	not assigned.unknown
Cre16.g653350.t1.2	16.58	5	609	66.145	4.48779	0.0405377	±	0.0176214		0.0251507	±	0.00252168	0.0277193	±	0.0127188	0.0169612	±	0.0126325		0.021004	±	0.0122627	0.0213351	±	0.0144025		0.333742	0.201083	UDP-3-O-[3-hydroxymyristoyl] N-acetylglucosamine deacetylase activity		3.5.1.108	35.2	not assigned.unknown
g18143.t2	5.21	4	1478	148.83	9.08545	0	±	0		0.00178659	±	0.00218811	0.00523046	±	0.00524689	0.00591621	±	0.00520867		0.00226907	±	0.00233648	0	±	0		0.166808	0.121714	Uncharacterized conserved protein			35.2	not assigned.unknown
g1878.t1	24.71	5	263	28.1498	9.34912	0.0144277	±	0.0249896		0.0426958	±	0.0354822	0.0519579	±	0.0273009	0.0696641	±	0.0506031		0.0568868	±	0.0323188	0.0852729	±	0.0314272		0.251528	0.162428	Uncharacterized conserved protein (DUF2358)			35.2	not assigned.unknown
Cre12.g536800.t1.2	18.21	3	280	30.2183	8.6167	0.0707239	±	0.0169593		0.0606651	±	0.0226545	0.0125866	±	0.0218007	0	±	0		0.0217288	±	0.0274242	0.13625	±	0.0343594		1.01999e-05	0	Uncharacterized conserved protein (DUF2358)			35.2	not assigned.unknown
Cre06.g282900.t1.2	10.45	2	335	37.6957	6.48096	0.00909968	±	0.0157611		0	±	0	0.00526008	±	0.00911073	0	±	0		0.0363876	±	0.0276903	0.0211296	±	0.0137755		0.0456469	0.0489693	Uncharacterized conserved protein H4 (DUF2046)			35.2	not assigned.unknown
P36495	12.98	19	1995	232.051	10.228	0.0339852	±	0.0134612		0.0229055	±	0.0103285	0.0267622	±	0.00526245	0.0174042	±	0.00798858		0.0190772	±	0.00330651	0.0162554	±	0.0103887		0.200953	0.140735	Uncharacterized membrane protein ycf78 OS=Chlamydomonas reinhardtii GN=ycf78 PE=3 SV=2 - [YCF78_CHLRE]			35.2	not assigned.unknown
Cre06.g283200.t1.2	18.81	4	335	37.2103	5.30029	0	±	0		0	±	0	0.0174418	±	0.0101139	0.0476473	±	0.0330519		0.0323736	±	0.00941315	0.0373182	±	0.0100042		0.00408473	0.00834607	UNCHARACTERIZED PUTATIVE METHYLTRANSFERASE		2.1.1.-	35.2	not assigned.unknown
Cre06.g259100.t1.3	13.04	11	1304	138.363	9.45166	0.0371652	±	0.011921		0.0376281	±	0.00737372	0.0279057	±	0.00829688	0.012826	±	0.00902237		0.0221035	±	0.00336532	0.0209305	±	0.00755396		0.011214	0.0178911	Viral A-type inclusion protein repeat, E3 ubiquitin ligase involved in syntaxin degradation			35.2	not assigned.unknown
g15130.t1	5.84	5	1439	141.616	7.51807	0.0025946	±	0.00449398		0	±	0	0.00141839	±	0.00245672	0.00130471	±	0.00225983		0.00287546	±	0.00292776	0.00582743	±	0.00377051		0.298336	0.183649	Vps51/Vps67			35.2	not assigned.unknown
Cre12.g495650.t1.2	7	3	700	72.6936	5.43994	0.00271035	±	0.00469447		0.00786197	±	0.00482622	0.00772949	±	0.00861796	0.0109838	±	0.00686387		0.00789067	±	0.00495754	0.00807919	±	0.0086572		0.78422	0.386852	WD domain, G-beta repeat			35.2	not assigned.unknown
Cre08.g374800.t1.2	6.27	2	622	62.4811	5.33838	0.0158696	±	0.00932764		0.00849059	±	0.0103988	0.00904733	±	0.00526575	0.00424552	±	0.00735346		0.0123326	±	0.00921899	0.00517959	±	0.00897132		0.578707	0.303541	WD domain, G-beta repeat			35.2	not assigned.unknown
Cre02.g091550.t1.2	32.35	4	238	24.8579	9.59814	0.0289218	±	0.0292241		0.0240572	±	0.0294639	0.0168855	±	0.0168897	0.0387667	±	0.0262461		0.0290301	±	0.0177551	0.0151154	±	0.0261807		0.859725	0.417303	Whirly transcription factor			35.2	not assigned.unknown
Cre13.g607000.t1.2	8.07	3	570	58.805	5.8335	0.00655023	±	0.0113453		0.00502247	±	0.00615124	0.00320045	±	0.00554334	0	±	0		0.00556892	±	0.00565793	0.0221844	±	0.0177186		0.129207	0.101735	Xaa-His dipeptidase.		3.4.13.3	35.2	not assigned.unknown
Cre06.g296500.t1.2	8.13	3	652	64.9144	5.88428	0	±	0		0.00439081	±	0.00537762	0.00583121	±	0.0058407	0.0166157	±	0.0091798		0.0266459	±	0.00891042	0.0253095	±	0.0163126		0.0063063	0.0114106	zinc ion binding			35.2	not assigned.unknown
Cre03.g178400.t1.2	6.55	2	519	53.3646	5.8208	0.00595161	±	0.0103085		0.005516	±	0.0067557	0	±	0	0	±	0		0.00266992	±	0.00462443	0.0139151	±	0.00924564		0.147229	0.11241	zinc ion binding			35.2	not assigned.unknown
g15473.t1	2.96	1	709	70.453	9.29053	0	±	0		0	±	0	0	±	0	0	±	0		0	±	0	0.00998365	±	0.00650889		0.000820311	0.00286385	zinc ion binding			35.2	not assigned.unknown
Cre11.g477950.t1.3	61.23	32	1011	94.289	4.83057	0.132897	±	0.0276718		0.151784	±	0.0183396	0.154669	±	0.0250955	0.168922	±	0.0292423		0.195126	±	0.0115948	0.18799	±	0.0117331		0.0224633	0.0293715				35.2	not assigned.unknown
Cre02.g081250.t1.2	31.85	17	763	78.3786	9.61279	0.147559	±	0.0870181		0.0709383	±	0.01588	0.0973296	±	0.0214563	0.121162	±	0.015363		0.109374	±	0.010873	0.079872	±	0.0171166		0.213884	0.146056				35.2	not assigned.unknown
Cre09.g405500.t1.3	61.18	11	255	26.6359	8.89502	0	±	0		0.0281288	±	0.0182468	0.141966	±	0.0178298	0.412883	±	0.0784573		0.409183	±	0.0734859	0.12581	±	0.0317678		1.40909e-09	0	Major lipid droplet protein			35.2	not assigned.unknown
Cre06.g263250.t1.3	70.46	12	3721	322.748	4.95752	0.0146628	±	0.00387837		0.0206498	±	0.00226355	0.0168652	±	0.00254436	0.0142323	±	0.00413257		0.0037024	±	0.00205389	0.00418699	±	0.0039096		1.3615e-05	0				35.2	not assigned.unknown
g2940.t1	44.06	9	261	27.9268	5.021	0.123431	±	0.0344351		0.07605	±	0.0279848	0.138353	±	0.0245086	0.181761	±	0.0702228		0.175379	±	0.0161174	0.142703	±	0.0190447		0.0284479	0.0352549				35.2	not assigned.unknown
Cre01.g054850.t1.2	32.02	6	228	25.0714	7.25439	0.22824	±	0.0590013		0.153261	±	0.0111284	0.140602	±	0.0393212	0.113727	±	0.0438907		0.0839474	±	0.0228432	0.139453	±	0.061188		0.0172484	0.0243427				35.2	not assigned.unknown
Cre17.g707900.t1.2	27.61	6	355	37.0067	8.45557	0.029793	±	0.0175149		0.0674277	±	0.0256564	0.0487738	±	0.0260305	0.0952852	±	0.0343322		0.09997	±	0.0203457	0.125261	±	0.0207957		0.00166376	0.00495106				35.2	not assigned.unknown
g2947.t1	41.3	12	2804	252.559	4.69092	0.00329036	±	0.00364932		0.00657399	±	0.00444656	0.00899667	±	0.00444894	0.0226266	±	0.00715742		0.000701853	±	0.00121565	0	±	0		3.30253e-05	0				35.2	not assigned.unknown
g13518.t1	18.91	5	349	38.3739	9.78857	0	±	0		0.0233351	±	0.0160691	0.0922103	±	0.0174226	0.149158	±	0.0541302		0.104053	±	0.0126515	0.0634878	±	0.0371803		6.6702e-05	0				35.2	not assigned.unknown
Cre09.g388500.t1.2	13.91	6	834	88.9528	4.95752	0.0446305	±	0.0282623		0.0473332	±	0.0121211	0.0303633	±	0.0225601	0.021644	±	0.0099597		0.0396343	±	0.019461	0.00924868	±	0.00929037		0.139671	0.108075				35.2	not assigned.unknown
Cre02.g077800.t1.2	7.75	4	813	86.1978	6.0874	0.0457586	±	0.00630362		0.0565584	±	0.0169503	0.0351738	±	0.00517822	0.0182044	±	0.0066033		0.030832	±	0.00663195	0.00474379	±	0.00476517		1.48345e-05	0				35.2	not assigned.unknown
Cre12.g497350.t1.3	10.44	10	1801	189.609	4.28467	0.0231097	±	0.0108843		0.0240652	±	0.00773832	0.0163081	±	0.00973055	0.00943677	±	0.00472992		0.00985803	±	0.00167728	0.00507294	±	0.00345637		0.0210705	0.0285585				35.2	not assigned.unknown
g12006.t1	37.43	11	382	44.0091	8.08936	0.086031	±	0.0460096		0.0732801	±	0.0103793	0.0645017	±	0.00760317	0.0470435	±	0.00604758		0.0470624	±	0.0193176	0.0640962	±	0.0124438		0.255099	0.163639				35.2	not assigned.unknown
Cre01.g010400.t1.2	12.3	2	187	20.3849	5.2749	0.142164	±	0.0417944		0.157434	±	0.0308513	0.132922	±	0.024604	0.111784	±	0.0381997		0.0759296	±	0.0345808	0.159168	±	0.0285337		0.0567226	0.0570219				35.2	not assigned.unknown
Cre16.g684150.t1.2	19.78	4	273	28.4087	6.55127	0.0658106	±	0.0380915		0.0823796	±	0.0149087	0.0688522	±	0.0100376	0.0745499	±	0.0170282		0.0671671	±	0.0125858	0.0659836	±	0.0385099		0.955147	0.457924				35.2	not assigned.unknown
Cre03.g152150.t1.2	22.28	5	413	40.9903	7.76709	0.07341	±	0.0273327		0.0475226	±	0.00931267	0.0593563	±	0.0142348	0.0257182	±	0.0195521		0.0430412	±	0.0132194	0.052112	±	0.0129149		0.0594592	0.0581465				35.2	not assigned.unknown
Cre09.g406600.t1.1	11.86	3	354	37.609	8.90967	0.0786362	±	0.0265679		0.0757052	±	0.0229876	0.0541437	±	0.0196736	0.0545716	±	0.0259876		0.0428315	±	0.0181648	0.0444161	±	0.0189186		0.263455	0.167157				35.2	not assigned.unknown
Cre09.g414850.t1.3	10.71	5	476	53.1735	6.41748	0.0183616	±	0.0199707		0.0406995	±	0.0261347	0.043513	±	0.0115903	0.0372629	±	0.0242671		0.0456135	±	0.0232288	0.0544063	±	0.0307093		0.566165	0.298009				35.2	not assigned.unknown
g2758.t1	30.13	6	302	31.6804	8.80713	0.0327526	±	0.0344814		0.0728924	±	0.0447464	0.0547683	±	0.0291065	0.0829815	±	0.0368872		0.0816671	±	0.0219693	0.0426403	±	0.0264304		0.341103	0.203785				35.2	not assigned.unknown
Cre07.g345500.t1.2	19.64	3	275	29.5666	9.24658	0.0607775	±	0.0166042		0.0809723	±	0.0116513	0.0342932	±	0.0232019	0.0951393	±	0.0122728		0.0701822	±	0.0250655	0.0684702	±	0.0285013		0.0396944	0.0445973				35.2	not assigned.unknown
Cre09.g416800.t1.2	32.39	5	213	22.7651	10.4478	0.0873758	±	0.0238564		0.110144	±	0.0318311	0.107114	±	0.00634097	0.0745604	±	0.0228473		0.061103	±	0.0189602	0.0749087	±	0.0459352		0.243351	0.158445				35.2	not assigned.unknown
Cre07.g349200.t1.2	22.37	2	152	16.3102	9.39307	0.208213	±	0.166022		0.163868	±	0.0339678	0.138925	±	0.0477927	0.119621	±	0.0429808		0.068699	±	0.0437028	0.0940811	±	0.0089428		0.312024	0.190349				35.2	not assigned.unknown
Cre01.g001100.t1.2	13.51	7	681	69.9215	9.1001	0	±	0		0.0102065	±	0.00676945	0.0332775	±	0.0071575	0.0298857	±	0.00682629		0.0388749	±	0.00914523	0.0156768	±	0.0114651		4.56616e-05	0				35.2	not assigned.unknown
Cre09.g416850.t1.2	8.7	8	1690	165.092	5.42725	0.0217012	±	0.0139924		0.0206767	±	0.00150134	0.0156591	±	0.00350136	0.00895848	±	0.00745602		0.00255455	±	0.00257439	0.00121773	±	0.00210917		0.00411731	0.00834607				35.2	not assigned.unknown
Cre09.g386200.t1.3	12.05	6	689	71.8454	6.29053	0.0630188	±	0.0279003		0.0222305	±	0.00222888	0.0220758	±	0.00130685	0.0073265	±	0.00779237		0.0123309	±	0.008376	0.0308999	±	0.0184362		0.00273187	0.0066591				35.2	not assigned.unknown
g16623.t1	28.27	4	237	25.4441	9.1001	0.0210385	±	0.0222077		0.0343627	±	0.0236629	0.0473394	±	0.0474965	0.113662	±	0.0472066		0.103041	±	0.0353847	0	±	0		0.00299917	0.0066591				35.2	not assigned.unknown
Cre10.g433950.t1.3	11.92	2	151	16.0758	9.36377	0.156138	±	0.0679966		0.167833	±	0.146903	0.0620348	±	0.0182044	0.123751	±	0.0649071		0.0679658	±	0.024922	0.0904989	±	0.0488948		0.405849	0.233093				35.2	not assigned.unknown
Cre13.g602450.t1.2	29.52	4	227	23.5492	8.17725	0.114273	±	0.0479533		0.0674748	±	0.00676521	0.0670055	±	0.0039666	0.0605492	±	0.0102599		0.047776	±	0.0138917	0.0572382	±	0.0386393		0.0823346	0.0736569				35.2	not assigned.unknown
Cre06.g255100.t1.1	11.56	9	917	94.0287	8.98291	0.0174794	±	0.0143592		0.0200674	±	0.0108262	0.0291939	±	0.00816156	0.00838459	±	0.00523959		0.016119	±	0.0106281	0.0106558	±	0.0113725		0.241195	0.157563				35.2	not assigned.unknown
g6338.t1	27.69	2	130	14.0725	9.17334	0.0763983	±	0.0450433		0.0957998	±	0.0198581	0.132702	±	0.0325204	0.126041	±	0.0237589		0.132259	±	0.0395791	0.110003	±	0.0104562		0.206134	0.142866				35.2	not assigned.unknown
Cre05.g233950.t1.2	21.53	4	144	15.6263	9.56885	0.116068	±	0.0317095		0.086486	±	0.0179275	0.0792244	±	0.0270237	0.121117	±	0.0633236		0.104048	±	0.0192525	0.14505	±	0.038364		0.297613	0.183649				35.2	not assigned.unknown
Cre17.g708750.t1.2	18.47	4	314	34.4357	5.46533	0.0670548	±	0.0425407		0.0480718	±	0.0176021	0.0490379	±	0.0378846	0.0455291	±	0.0146848		0.0458619	±	0.0130234	0.0188365	±	0.0215344		0.458515	0.255877				35.2	not assigned.unknown
Cre02.g084000.t1.2	33.33	3	120	12.9558	10.0815	0.113878	±	0.0116224		0.0817784	±	0.0160256	0.107947	±	0.0452936	0.0462665	±	0.0273699		0.141258	±	0.0393528	0.2062	±	0.0165547		6.90395e-05	0				35.2	not assigned.unknown
Cre03.g169900.t1.2	25.33	5	300	32.8292	7.12256	0.0392272	±	0.00882189		0.0789432	±	0.0252485	0.0192696	±	0.0112104	0.034359	±	0.0309375		0.0314592	±	0.0224702	0.0455511	±	0.0246104		0.0642024	0.0618227				35.2	not assigned.unknown
Cre03.g194350.t1.2	21.17	13	652	71.6961	6.37939	0.0123229	±	0.00769631		0.0150512	±	0.00294949	0.0144622	±	0.00461713	0.0257078	±	0.030116		0.0190674	±	0.0179413	0.0268743	±	0.00749466		0.778149	0.38441				35.2	not assigned.unknown
Cre07.g333150.t1.2	15.87	3	252	27.1057	8.1333	0.0441405	±	0.0356035		0.0503024	±	0.0129995	0.030184	±	0.0303459	0.064181	±	0.0233264		0.0296419	±	0.0315529	0.0613654	±	0.0253905		0.517223	0.278433				35.2	not assigned.unknown
Cre03.g164700.t1.2	22.49	6	329	35.5624	8.74854	0.0583539	±	0.0557833		0.0290965	±	0.0294026	0.0464206	±	0.016145	0.0298206	±	0.0304685		0.0358926	±	0.0170049	0.0117225	±	0.0117753		0.54889	0.291581				35.2	not assigned.unknown
Cre09.g400050.t1.3	18.37	6	588	60.0362	4.79248	0	±	0		0.00935949	±	0.0057455	0.006468	±	0.0065027	0.00768401	±	0.00790024		0.0483704	±	0.0106422	0.0296026	±	0.0123987		7.00594e-06	0				35.2	not assigned.unknown
Cre17.g697050.t1.2	18.6	3	301	32.3607	6.771	0.0164307	±	0.017298		0.00877267	±	0.0107443	0.0124246	±	0.0124658	0.069375	±	0.0201288		0.0372968	±	0.0153251	0.012813	±	0.0128707		0.000728759	0.00286385				35.2	not assigned.unknown
Cre09.g390350.t1.3	8.28	4	676	73.5549	4.56396	0.0309968	±	0.0160891		0.018423	±	0.00381887	0.00603863	±	0.0104592	0.00390638	±	0.00676606		0.0259046	±	0.0128081	0.0184935	±	0.0049577		0.026552	0.0343512				35.2	not assigned.unknown
Cre13.g573400.t1.2	23.55	3	242	24.6914	8.83643	0.0486288	±	0.0109362		0.0433533	±	0.0317042	0.0468799	±	0.0151991	0.0338541	±	0.00638153		0.0440734	±	0.00987925	0.0580211	±	0.0198524		0.706727	0.354851				35.2	not assigned.unknown
g16837.t1	26.62	10	586	63.2077	8.54346	0.0115734	±	0.011691		0.007355	±	0.00900799	0.00348303	±	0.00603279	0.0391999	±	0.0140003		0.0269762	±	0.00732805	0.00574271	±	0.00994667		0.00185816	0.00495106				35.2	not assigned.unknown
Cre06.g284550.t1.2	4.3	3	1093	111.958	5.12256	0.0062977	±	0.00636353		0.0203727	±	0.00293147	0.0123039	±	0.00342932	0.00730185	±	0.00506514		0.010291	±	0.00370396	0.00376572	±	0.00652241		0.00895068	0.0154285				35.2	not assigned.unknown
Cre16.g682800.t1.2	11.96	3	443	45.0433	4.67822	0.018228	±	0.0227814		0.0183836	±	0.0126594	0.0092147	±	0.0159603	0.0264919	±	0.0253195		0.0262511	±	0.0118197	0.0265257	±	0.0222976		0.847061	0.412916				35.2	not assigned.unknown
g1919.t1	9.82	2	285	31.3202	9.37842	0.0390295	±	0.031481		0.0251678	±	0.0163261	0.05413	±	0.0215016	0.0419216	±	0.0220682		0.028329	±	0.0197408	0.0253401	±	0.0168368		0.546542	0.290731				35.2	not assigned.unknown
Cre12.g498950.t1.2	22.92	4	240	25.8868	9.37842	0.0286808	±	0.0289806		0.0229307	±	0.0140765	0.0401924	±	0.0161281	0.0597049	±	0.0452626		0.0335502	±	0.0284543	0.0386662	±	0.0263154		0.701192	0.352324				35.2	not assigned.unknown
Cre17.g706600.t1.2	8.43	1	166	18.359	4.60205	0.0484008	±	0.0302289		0.0591169	±	0.0115847	0.0581096	±	0.0233178	0.0493536	±	0.0093032		0.0451293	±	0.0083505	0.0947187	±	0.0403445		0.166666	0.121714				35.2	not assigned.unknown
Cre12.g532100.t1.2	15.09	5	477	51.8939	4.91943	0.0286487	±	0.00292386		0.0170733	±	0.011757	0.0361637	±	0.0136058	0.0182321	±	0.0126136		0.00581001	±	0.0100632	0.0156272	±	0.0184977		0.101014	0.0845853				35.2	not assigned.unknown
g15316.t1	11.55	6	857	87.0369	5.19873	0.0239066	±	0.00830917		0.0259829	±	0.00373874	0.00894663	±	0.00603713	0.00219076	±	0.00379451		0.00417409	±	0.00722973	0.0106609	±	0.00726361		0.000547452	0.00286385				35.2	not assigned.unknown
Cre12.g503350.t1.2	11.3	2	239	25.3664	8.42627	0.0206931	±	0.0217853		0.0230267	±	0.0141354	0.0391935	±	0.0115015	0.0430207	±	0.0168233		0.0388287	±	0.0134367	0.0371429	±	0.0234541		0.522208	0.280093				35.2	not assigned.unknown
Cre17.g722750.t1.2	19.01	5	363	38.9534	7.23975	0.0188509	±	0.0190737		0.0652423	±	0.0208665	0.0258051	±	0.00757264	0.00953918	±	0.00960689		0.0152162	±	0.00955999	0.0049552	±	0.00858265		0.000510064	0.00286385				35.2	not assigned.unknown
Cre13.g589167.t1.2	4.91	5	1303	131.529	5.04639	0.0133531	±	0.00559993		0.0139521	±	0.00365163	0.00296647	±	0.00297579	0.00288179	±	0.0049914		0.0061963	±	0.00431783	0.00434032	±	0.00465084		0.0140732	0.0209937				35.2	not assigned.unknown
Cre01.g028650.t1.2	7.15	3	811	84.1572	8.42627	0.00460374	±	0.0079739		0.00531446	±	0.00650886	0.00937747	±	0.000555128	0.010102	±	0.00190423		0.0138426	±	0.00568788	0.0112656	±	0.0076756		0.382961	0.223044				35.2	not assigned.unknown
Cre01.g019600.t1.2	15.98	2	219	23.8212	8.63135	0.0141045	±	0.0244297		0.0196805	±	0.0241036	0.0186398	±	0.0322851	0.0699996	±	0.0141432		0.0431939	±	0.0177074	0.0247634	±	0.0261628		0.078659	0.0714012				35.2	not assigned.unknown
Cre13.g570850.t1.2	23.76	1	101	9.96691	4.08154	0.0795498	±	0.0496831		0.0971624	±	0.0190403	0.0382704	±	0.0383906	0.0811158	±	0.0152904		0.0741729	±	0.0137246	0.103402	±	0.0273486		0.181539	0.129417				35.2	not assigned.unknown
Cre04.g221400.t1.2	16.42	2	134	14.5707	6.15088	0.0736635	±	0.043297		0.115963	±	0.0485657	0.0267641	±	0.0267721	0.0611395	±	0.0115249		0.0425587	±	0.0266205	0.0645142	±	0.0402039		0.0925589	0.0801843				35.2	not assigned.unknown
Cre10.g434200.t1.1	20.81	4	173	18.8292	9.45166	0.0285875	±	0.0300965		0	±	0	0.042348	±	0.0288815	0.0886122	±	0.0179038		0.0295986	±	0.0297992	0.0409156	±	0.0266752		0.0113611	0.0178911				35.2	not assigned.unknown
Cre03.g204500.t1.3	7.11	5	858	88.0996	6.65381	0	±	0		0	±	0	0.00688388	±	0.00782546	0.0280283	±	0.0148373		0.0103463	±	0.00176036	0	±	0		0.000551705	0.00286385				35.2	not assigned.unknown
g6972.t1	7.93	5	845	85.5311	6.49365	0.0110823	±	0.0144817		0.00677587	±	0.00829872	0.00698979	±	0.00794585	0.00444375	±	0.0076968		0.0128345	±	0.00373184	0.00807003	±	0.0080945		0.872971	0.422489				35.2	not assigned.unknown
g11832.t1	2.72	1	367	40.3337	7.26904	0.0237596	±	0.0154832		0.0195445	±	0.0126783	0.0101902	±	0.010224	0.0266429	±	0.00548555		0.0091381	±	0.00940957	0.00916956	±	0.0158821		0.313565	0.19125				35.2	not assigned.unknown
Cre11.g474950.t1.3	4.89	2	470	52.5324	8.38232	0	±	0		0.00561824	±	0.00688091	0.0122997	±	0.00715556	0.019677	±	0.0161485		0.023932	±	0.00861368	0.0191929	±	0.0121546		0.0589316	0.0581465				35.2	not assigned.unknown
Cre06.g267350.t1.2	8.47	3	496	52.4086	7.12256	0	±	0		0.00532374	±	0.00652022	0.011655	±	0.00678047	0.024088	±	0.0126803		0.0190715	±	0.00781838	0.00829824	±	0.014373		0.0507391	0.0529039				35.2	not assigned.unknown
Cre10.g430000.t1.3	7.95	1	264	25.3055	5.31299	0.0188869	±	0.0199365		0.026328	±	0.0174621	0.0288073	±	0.00170534	0.00791385	±	0.0137072		0.0283768	±	0.00525069	0.0268121	±	0.0174803		0.458521	0.255877				35.2	not assigned.unknown
Cre01.g024150.t1.2	8.36	2	359	41.0296	4.65283	0.0223803	±	0.0139777		0.0153297	±	0.00941045	0.0164523	±	0.0187026	0.00964546	±	0.00971393		0.0312711	±	0.0128492	0.00573249	±	0.00992896		0.235449	0.154609				35.2	not assigned.unknown
g8356.t1	19.84	4	247	27.1515	9.75928	0.0201868	±	0.0213086		0.0329715	±	0.0227049	0.0379241	±	0.011129	0.00760115	±	0.0131656		0.0303298	±	0.00561207	0.0286575	±	0.0186834		0.313035	0.1908				35.2	not assigned.unknown
Cre02.g143650.t1.2	5.6	2	571	57.0401	4.37354	0.0107483	±	0.0107488		0.0125619	±	0.00814875	0.013319	±	0.000788457	0.00828366	±	0.00839551		0.0131199	±	0.00242764	0	±	0		0.161667	0.11926				35.2	not assigned.unknown
Cre03.g154600.t1.2	11.76	3	323	34.5369	8.85107	0.00587383	±	0.0101738		0.0170383	±	0.0104593	0.0222067	±	0.0222134	0.0195517	±	0.0121981		0.0141176	±	0.0147588	0.028286	±	0.0192722		0.617018	0.317984				35.2	not assigned.unknown
Cre01.g028100.t1.2	27.54	2	167	16.1203	9.24658	0.048111	±	0.0300479		0.0416204	±	0.0276047	0.0227736	±	0.0228957	0.0253051	±	0.0268373		0.0223645	±	0.0238064	0.0609845	±	0.0353556		0.462149	0.257157				35.2	not assigned.unknown
Cre12.g534400.t1.3	6.46	2	356	37.7039	4.67822	0	±	0		0	±	0	0.0165909	±	0.0188602	0.0304309	±	0.0168124		0.0265105	±	0.0189356	0.0166142	±	0.0189938		0.100781	0.0845853				35.2	not assigned.unknown
Cre06.g307850.t1.2	1.59	1	1134	109.466	7.29834	0.00768939	±	0.00501086		0.0086538	±	0.00169583	0.00509777	±	0.00296571	0.00232867	±	0.00403338		0.00660623	±	0.00122238	0.00340097	±	0.0034163		0.195842	0.138028				35.2	not assigned.unknown
g16346.t1	10.56	2	161	16.7578	9.62744	0.0191856	±	0.0332305		0.0164011	±	0.0200871	0.0126774	±	0.0219578	0.063863	±	0.0249737		0.0379241	±	0.0224657	0.0648673	±	0.0171566		0.0393649	0.0441565				35.2	not assigned.unknown
Cre03.g183400.t1.1	9.44	1	233	25.2234	9.30518	0.0081427	±	0.0141036		0.0421176	±	0.0082535	0.0172478	±	0.0172521	0.0238282	±	0.0140961		0.0143935	±	0.0148211	0.0380993	±	0.0240581		0.110848	0.0909778				35.2	not assigned.unknown
Cre16.g691450.t1.2	13.24	4	680	72.8623	7.75244	0.0155537	±	0.0091438		0.0038832	±	0.00475592	0.0136411	±	0.0116581	0.00276101	±	0.0047822		0.00203778	±	0.00352953	0.0134358	±	0.00915428		0.134182	0.104773				35.2	not assigned.unknown
Cre16.g649350.t1.3	5.25	1	381	40.685	4.55127	0.0308876	±	0.00694637		0.025757	±	0.00504742	0.0053571	±	0.00927877	0.00693101	±	0.0120049		0.0196626	±	0.00363827	0.00472109	±	0.00817717		0.00177784	0.00495106				35.2	not assigned.unknown
Cre17.g708350.t1.2	14.97	3	354	36.7881	5.94775	0.0386028	±	0.00393978		0.0196345	±	0.0130226	0	±	0	0.00745965	±	0.0129205		0.0239386	±	0.0166831	0.0236883	±	0.015327		0.015102	0.0219964				35.2	not assigned.unknown
Cre02.g078507.t1.2	8.81	1	227	24.3587	9.37842	0.0353944	±	0.0221057		0.0432309	±	0.00847166	0.0335028	±	0.0019833	0.00698342	±	0.0120956		0.0147739	±	0.0152128	0.00792395	±	0.0137247		0.0144285	0.0209937				35.2	not assigned.unknown
Cre08.g381450.t1.2	5.85	2	530	54.2838	6.58057	0.0209876	±	0.0169284		0.0103837	±	0.00637425	0.00332477	±	0.00575867	0.00598202	±	0.0103612		0.00261451	±	0.00452846	0.0269818	±	0.00256473		0.0179193	0.025134				35.2	not assigned.unknown
Cre02.g089500.t1.2	3.95	1	430	43.0048	10.1841	0.0273678	±	0.00615481		0.0228219	±	0.00447225	0.0176863	±	0.001047	0.0061412	±	0.0106369		0.00322253	±	0.00558159	0.00418311	±	0.00724535		0.000522962	0.00286385				35.2	not assigned.unknown
g14199.t1	13.66	1	161	15.8108	10.6968	0.0117842	±	0.0204107		0.0341825	±	0.0209835	0.034953	±	0.0203435	0.0508863	±	0.00959212		0.023198	±	0.0246936	0.0111723	±	0.0193509		0.161949	0.11926				35.2	not assigned.unknown
Cre13.g571300.t1.2	14.58	3	288	30.918	6.91748	0	±	0		0	±	0	0.0061185	±	0.0105975	0.0404702	±	0.00858389		0.026635	±	0.0199105	0	±	0		0.000173482	0				35.2	not assigned.unknown
Cre07.g324000.t1.2	1.75	2	1881	188.04	6.56592	0	±	0		0.00140381	±	0.00171931	0.00310633	±	0.00180126	0.00549143	±	0.00408995		0.00367313	±	0.00224652	0	±	0		0.0342248	0.0401124				35.2	not assigned.unknown
Cre09.g395650.t1.1	23.36	2	214	22.7522	9.49561	0.0232997	±	0.0245945		0.0380559	±	0.0262061	0.0167588	±	0.0167638	0	±	0		0.00647518	±	0.0112153	0.0661533	±	0.043129		0.0413275	0.0450927				35.2	not assigned.unknown
Cre13.g588700.t1.2	11.47	4	593	60.3932	6.80029	0.00319941	±	0.00554154		0	±	0	0	±	0	0	±	0		0.00396153	±	0.00686157	0.0474017	±	0.0122279		6.52433e-08	0				35.2	not assigned.unknown
Cre03.g207000.t1.2	3.88	1	258	26.8063	9.5249	0.0193261	±	0.0204001		0.0213309	±	0.0130944	0.0144954	±	0.0145435	0.0215193	±	0.0127302		0.00762789	±	0.0132119	0.00697184	±	0.0120756		0.687641	0.347464				35.2	not assigned.unknown
Cre10.g421300.t1.2	10.75	2	372	42.5106	4.99561	0	±	0		0	±	0	0.00964082	±	0.00964371	0.0206685	±	0.0129159		0.0253703	±	0.0181211	0.00553216	±	0.00958198		0.0376815	0.0432254				35.2	not assigned.unknown
Cre09.g402800.t1.3	4.82	1	353	34.9001	6.04932	0.00537464	±	0.00930915		0.00810993	±	0.0099326	0.0215443	±	0.00127538	0.0112372	±	0.0112692		0.00950052	±	0.00978275	0.00509557	±	0.00882578		0.285834	0.178361				35.2	not assigned.unknown
Cre03.g170450.t1.2	7.64	1	157	17.4103	4.06885	0.039091	±	0.0390927		0	±	0	0.0130004	±	0.0225173	0.0521828	±	0.0098365		0.023789	±	0.0253227	0.0214346	±	0.0371258		0.241447	0.157563				35.2	not assigned.unknown
Cre11.g478100.t1.2	24.38	2	160	16.6653	4.94482	0	±	0		0.0178925	±	0.0219138	0	±	0	0.0611121	±	0.0125825		0.0198393	±	0.0201564	0.0112421	±	0.0194719		0.00132688	0.00286385				35.2	not assigned.unknown
Cre06.g288350.t1.3	6.41	2	640	66.6472	4.84326	0	±	0		0.00673442	±	0.00824794	0.00594247	±	0.00597435	0.00412612	±	0.00714665		0.0067456	±	0.00679799	0.01106	±	0.00721063		0.480372	0.265557				35.2	not assigned.unknown
Cre14.g612800.t1.2	26.17	2	149	16.3507	9.18799	0.033464	±	0.0353237		0.0658618	±	0.0129065	0.0506242	±	0.0336196	0	±	0		0	±	0	0	±	0		0.00187855	0.00495106				35.2	not assigned.unknown
Cre12.g527550.t1.2	28.23	3	124	13.4	9.14404	0.0306008	±	0.0530021		0.0758555	±	0.0609426	0.0142107	±	0.0246137	0.044774	±	0.026487		0.0111749	±	0.0193555	0	±	0		0.191018	0.135159				35.2	not assigned.unknown
Cre07.g327950.t1.3	3.47	5	2480	239.543	4.86865	0	±	0		0	±	0	0.000735587	±	0.00127407	0.00397516	±	0.00331665		0.00191104	±	0.00196518	0	±	0		0.0501355	0.0522376				35.2	not assigned.unknown
Cre02.g114450.t1.2	20.44	2	181	18.9528	8.55811	0	±	0		0.0158166	±	0.0193713	0.0420173	±	0.00248734	0	±	0		0.0284104	±	0.0170519	0.01137	±	0.0196934		0.00682447	0.0126848				35.2	not assigned.unknown
Cre02.g077400.t1.3	1.85	1	594	59.6776	9.68604	0.0114857	±	0.0115878		0.00481954	±	0.00590271	0	±	0	0	±	0		0.0126119	±	0.00233364	0.00346459	±	0.00600084		0.0621131	0.0604505				35.2	not assigned.unknown
Cre14.g611950.t1.3	6.21	2	628	64.1784	7.7085	0.0107994	±	0.0109091		0	±	0	0.00314919	±	0.00545455	0	±	0		0.0110364	±	0.00816938	0.00863566	±	0.00912365		0.205071	0.142443				35.2	not assigned.unknown
g9718.t1	1.54	2	1295	128.427	6.72705	0	±	0		0	±	0	0.0029848	±	0.00299417	0.00938953	±	0.00312075		0	±	0	0	±	0		1.27617e-05	0				35.2	not assigned.unknown
Cre13.g564050.t1.3	16.04	2	268	28.592	9.24658	0	±	0		0	±	0	0.014191	±	0.0142671	0.022774	±	0.0143515		0.0161089	±	0.016234	0	±	0		0.0526914	0.0542846				35.2	not assigned.unknown
Cre11.g474900.t1.2	5.43	1	184	20.0823	5.80811	0	±	0		0.0155587	±	0.0190555	0	±	0	0.0143517	±	0.0248579		0.0300189	±	0.0188602	0.0392496	±	0.0260787		0.095685	0.0819007				35.2	not assigned.unknown
g9821.t1	2.28	1	788	83.0775	7.59131	0.00391991	±	0.00678948		0.003633	±	0.0044495	0	±	0	0	±	0		0.00950694	±	0.00175911	0.00688222	±	0.00727113		0.11383	0.092093				35.2	not assigned.unknown
g10360.t1	13.41	1	82	8.88458	9.31982	0.0376693	±	0.0652452		0.103793	±	0.109628	0	±	0	0.0422283	±	0.042528		0.0695472	±	0.0435018	0	±	0		0.25013	0.161567				35.2	not assigned.unknown
g11699.t1	15.98	3	169	18.2985	5.12256	0	±	0		0	±	0	0	±	0	0	±	0		0.0501435	±	0.0349456	0.0418841	±	0.0273065		0.00387356	0.00834607				35.2	not assigned.unknown
g12896.t1	3.85	2	1039	103.452	5.41455	0.00297294	±	0.00514929		0	±	0	0	±	0	0	±	0		0.00548881	±	0.00343325	0.00695085	±	0.00461837		0.0441833	0.0471841				35.2	not assigned.unknown
Cre08.g378750.t1.1	7.96	3	691	71.5606	5.19873	0.00715723	±	0.00753501		0	±	0	0	±	0	0	±	0		0.00200534	±	0.00347335	0.0153215	±	0.0143986		0.0709585	0.0660509				35.2	not assigned.unknown
Cre12.g525450.t1.3	2.78	4	2372	239.613	9.45166	0	±	0		0	±	0	0	±	0	0.00662	±	0.00535476		0	±	0	0	±	0		0.00714522	0.0126848				35.2	not assigned.unknown
Cre13.g590650.t1.2	3.8	1	553	56.5251	6.23975	0.00551247	±	0.00954787		0.00517687	±	0.00634034	0	±	0	0	±	0		0.00675384	±	0.00718928	0.0130595	±	0.00867719		0.198164	0.139034				35.2	not assigned.unknown
Cre12.g558600.t1.2	11.46	3	480	50.0638	5.94775	0	±	0		0	±	0	0	±	0	0.00826405	±	0.00828757		0.0148131	±	0.0117646	0	±	0		0.0229756	0.0303734				35.2	not assigned.unknown
Cre08.g359600.t1.2	1.6	1	874	92.5569	8.27979	0.00353419	±	0.0061214		0.0112282	±	0.0022003	0.00459811	±	0.00459925	0	±	0		0	±	0	0	±	0		0.00298716	0.0066591				35.2	not assigned.unknown
Cre17.g742100.t1.2	8.96	1	201	21.6059	4.91943	0.00943905	±	0.0163489		0.02738	±	0.0168077	0	±	0	0	±	0		0	±	0	0.0352159	±	0.0229592		0.0121367	0.0189274				35.2	not assigned.unknown
Cre16.g655600.t1.2	7.77	2	489	49.7031	9.92041	0	±	0		0	±	0	0	±	0	0.0157233	±	0.00982558		0.00365766	±	0.00633525	0	±	0		0.00392548	0.00834607				35.2	not assigned.unknown
Cre06.g249600.t1.2	6.82	3	660	67.8101	8.67529	0	±	0		0	±	0	0	±	0	0.00924763	±	0.00582758		0.00419905	±	0.00727297	0	±	0		0.0372875	0.0424182				35.2	not assigned.unknown
Cre10.g452350.t1.1	16.34	1	153	16.3333	9.64209	0.0323245	±	0.0340307		0	±	0	0.0119232	±	0.0206517	0	±	0		0	±	0	0.0462641	±	0.0301621		0.0466781	0.0497438				35.2	not assigned.unknown
Cre12.g525150.t1.2	7.31	3	670	69.2226	4.89404	0	±	0		0	±	0	0.00272277	±	0.00471598	0.00236602	±	0.00409807		0.00824399	±	0.00517952	0.00268468	±	0.00465		0.150059	0.113515				35.2	not assigned.unknown
Cre12.g531450.t1.2	9.05	2	409	45.3611	6.87354	0	±	0		0.00645617	±	0.00790716	0	±	0	0	±	0		0	±	0	0.0220554	±	0.0139674		0.00306453	0.0066591				35.2	not assigned.unknown
Cre06.g263200.t1.1	11.4	2	193	21.2586	7.56201	0	±	0		0	±	0	0	±	0	0.0287667	±	0.0170176		0.0173766	±	0.0178928	0	±	0		0.00722904	0.0126848				35.2	not assigned.unknown
g9866.t1	4.24	1	448	45.158	4.91943	0	±	0		0	±	0	0	±	0	0	±	0		0.0123292	±	0.00774615	0.0121053	±	0.0127894		0.0304494	0.0368209				35.2	not assigned.unknown
Cre03.g206450.t1.2	15.63	1	64	6.75345	8.74854	0	±	0		0	±	0	0.0318915	±	0.0552377	0.103242	±	0.0620979		0.036706	±	0.0635767	0	±	0		0.0568522	0.0570219				35.2	not assigned.unknown
Cre10.g459400.t1.2	12	1	100	10.1544	9.12939	0	±	0		0	±	0	0	±	0	0.0819269	±	0.0154433		0.0138569	±	0.0240008	0	±	0		2.41729e-07	0				35.2	not assigned.unknown
Cre06.g287800.t1.2	3.54	1	396	41.4945	5.12256	0	±	0		0	±	0	0	±	0	0	±	0		0.00349921	±	0.00606081	0.0182372	±	0.0121174		0.00391295	0.00834607				35.2	not assigned.unknown
Cre03.g155250.t1.2	3.58	2	837	81.6441	7.76709	0	±	0		0	±	0	0	±	0	0	±	0		0	±	0	0.0107774	±	0.00682519		0.000592706	0.00286385				35.2	not assigned.unknown
Cre12.g538000.t1.2	10.59	1	170	19.0478	9.33447	0	±	0		0	±	0	0	±	0	0.0388674	±	0.023378		0	±	0	0	±	0		0.000326948	0				35.2	not assigned.unknown
Cre03.g153750.t1.2	2.35	1	766	77.0737	8.45557	0	±	0		0	±	0	0	±	0	0	±	0		0.007445	±	0.00465685	0	±	0		0.000514902	0.00286385				35.2	not assigned.unknown
Cre03.g189100.t1.2	7.08	1	240	26.2133	5.89697	0	±	0		0	±	0	0	±	0	0	±	0		0	±	0	0.0294934	±	0.0192283		0.000820298	0.00286385				35.2	not assigned.unknown
Cre12.g520300.t1.2	1.7	1	765	73.8489	5.23682	0	±	0		0	±	0	0	±	0	0	±	0		0	±	0	0.00944043	±	0.00627253		0.00100991	0.00286385				35.2	not assigned.unknown
g1599.t1	2.15	1	1068	108.532	6.49365	0	±	0		0	±	0	0	±	0	0	±	0		0.00571702	±	0.00338668	0.00192693	±	0.00333754		0.0100301	0.0165597				35.2	not assigned.unknown
Cre12.g504950.t1.2	13.56	3	295	32.7734	7.84033	0	±	0		0.0276066	±	0.0190105	0.0317576	±	0.0322781	0.0697954	±	0.0281165		0.0682128	±	0.0393107	0.0261471	±	0.026265		0.0398497	0.0445973	Urate oxidase II		1.7.3.3	23.2	nucleotide metabolism.degradation
Cre13.g578750.t1.2	11.14	3	431	46.7396	7.57666	0.048852	±	0.0309925		0.03838	±	0.0235656	0.0405293	±	0.0216483	0.0265514	±	0.0185676		0.0192008	±	0.0195501	0.0220699	±	0.0224662		0.583901	0.305067	PsbA translation factor	TBA1	1.3.1.2	23.2.1.3	nucleotide metabolism.degradation.pyrimidine.dihydrouracil dehydrogenase
Cre12.g557600.t1.1	12.08	2	240	25.9867	8.07471	0.0825112	±	0.0197858		0.06985	±	0.0255519	0.0707183	±	0.0103771	0.0727775	±	0.0267386		0.0566552	±	0.0205175	0.0956051	±	0.0208407		0.372649	0.218967	Adenylate kinase	ADK4	2.7.4.3	23.4.1	nucleotide metabolism.phosphotransfer and pyrophosphatases.adenylate kinase
Cre12.g494850.t1.2	18.18	4	264	29.062	6.07471	0.0448069	±	0.0305374		0.0897082	±	0.0286915	0.0282261	±	0.0196104	0.0338418	±	0.0339827		0.0321817	±	0.0218601	0.0350489	±	0.0445609		0.194286	0.137149	Adenylate kinase	ADK3	2.7.4.3	23.4.1	nucleotide metabolism.phosphotransfer and pyrophosphatases.adenylate kinase
Cre01.g029750.t1.3	4.12	1	1747	187.454	6.55127	0.00217201	±	0.00376203		0.00151149	±	0.00185119	0.00438881	±	0.00296155	0.00818325	±	0.00263939		0.00476048	±	0.00304154	0.00220761	±	0.00221756		0.0837606	0.0747182	ODA5-associated flagellar adenylate kinase	FAK1	2.7.4.3	23.4.1	nucleotide metabolism.phosphotransfer and pyrophosphatases.adenylate kinase
Cre10.g424100.t1.2	13.21	3	280	31.1138	6.80029	0.0663953	±	0.0322726		0.0866335	±	0.0872116	0.0271612	±	0.00160789	0.0113231	±	0.0196122		0.00838995	±	0.0145318	0.0489041	±	0.0588968		0.273175	0.172016	Inorganic pyrophosphatase 1	IPY1	3.6.1.1	23.4.99	nucleotide metabolism.phosphotransfer and pyrophosphatases.misc
g9598.t1	16.15	2	192	22.1611	5.78271	0	±	0		0	±	0	0	±	0	0.0165129	±	0.0286011		0.0287681	±	0.0180744	0	±	0		0.0793265	0.0714012	Soluble inorganic pyrophosphatase		3.6.1.1	23.4.99	nucleotide metabolism.phosphotransfer and pyrophosphatases.misc
g15739.t1	41.33	4	150	16.5305	6.56592	0.301305	±	0.0639071		0.213872	±	0.0307423	0.255364	±	0.049573	0.174422	±	0.0225002		0.205273	±	0.0214809	0.27754	±	0.0920414		0.0724742	0.0667262	Nucleoside diphosphate kinase		2.7.4.6	23.4.10	nucleotide metabolism.phosphotransfer and pyrophosphatases.nucleoside diphosphate kinase
g7549.t1	43.83	5	162	18.0423	8.60205	0.26765	±	0.0714809		0.233373	±	0.0248436	0.189112	±	0.04092	0.197081	±	0.0420474		0.17792	±	0.0270888	0.216321	±	0.0603274		0.25367	0.163285	nucleoside diphosphate phosphorylation		2.7.4.6	23.4.10	nucleotide metabolism.phosphotransfer and pyrophosphatases.nucleoside diphosphate kinase
Cre03.g204550.t1.3	14.5	3	262	28.184	6.20166	0.0755828	±	0.0181244		0.116625	±	0.0737261	0.043785	±	0.0344288	0.0676008	±	0.0236656		0.0323445	±	0.0225413	0.0731956	±	0.052629		0.258756	0.16519	Carbohydrate/purine kinase and Flagellar Associated Protein		2.7.1.20	23.3.2.1	nucleotide metabolism.salvage.nucleoside kinases.adenosine kinase
g11708.t1	12.88	3	264	28.7153	9.01221	0.0562767	±	0.023733		0.0635	±	0.023229	0.00773127	±	0.013391	0.0250282	±	0.015054		0.00524882	±	0.00909122	0.0190168	±	0.0204877		0.00306674	0.0066591	uracil phosphoribosyltransferase [EC:2.4.2.9]		2.4.2.9	23.3.1.3	nucleotide metabolism.salvage.phosphoribosyltransferases.upp
Cre16.g681850.t1.2	2.2	1	455	51.5363	6.87354	0.0216943	±	0.0127512		0.0187056	±	0.0197571	0.00448584	±	0.0077697	0.00580377	±	0.0100524		0.00516305	±	0.00894266	0	±	0		0.179394	0.128032	uridine kinase [EC:2.7.1.48]		2.7.1.48	23.3.1.3	nucleotide metabolism.salvage.phosphoribosyltransferases.upp
Cre09.g394550.t1.2	30.75	8	348	38.4641	6.88818	0.233583	±	0.0198794		0.177423	±	0.0306632	0.104909	±	0.0420464	0.0766303	±	0.0173891		0.0629707	±	0.0132862	0.109627	±	0.0276455		2.19945e-06	0	Ribose-phosphate pyrophosphokinase	RPPK	2.7.6.1	23.1.3	nucleotide metabolism.synthesis.PRS-PP
Cre17.g734100.t1.2	39.52	13	463	50.0203	7.91357	0.219386	±	0.0519161		0.239331	±	0.0432995	0.140362	±	0.0430721	0.123517	±	0.0378632		0.124751	±	0.0275658	0.165275	±	0.0121257		0.00449137	0.00834607	Adenylosuccinate synthetase		6.3.4.4	23.1.2.20	nucleotide metabolism.synthesis.purine.adenylosuccinate synthase
Cre12.g503300.t1.2	14.29	7	651	68.0001	8.29443	0.00474483	±	0.00821829		0.00845373	±	0.00518948	0.00831128	±	0.00926663	0.0167315	±	0.0124723		0.0124317	±	0.012441	0.00276304	±	0.00478572		0.498596	0.272762	phosphoribosylaminoimidazole carboxylase		4.1.1.21	23.1.2.6	nucleotide metabolism.synthesis.purine.AIR carboxylase
Cre07.g318750.t1.2	31.37	8	373	39.3667	7.10791	0.0235406	±	0.0255254		0.0333887	±	0.00692105	0.0917525	±	0.0117306	0.116206	±	0.0288167		0.104079	±	0.0289439	0.0482936	±	0.0281856		0.00029402	0	phosphoribosylformylglycinamidine cyclo-ligase [EC:6.3.3.1], AIR synthase related protein		6.3.3.1	23.1.2.5	nucleotide metabolism.synthesis.purine.AIR synthase
g5357.t1	11.71	5	598	65.7174	8.85107	0.0901257	±	0.0274032		0.0628498	±	0.00334333	0.0634374	±	0.0159799	0.05488	±	0.0216125		0.0676407	±	0.0203791	0.033176	±	0.0168697		0.0476835	0.0506553	nucleoside metabolic process		2.4.2.14	23.1.2.1	nucleotide metabolism.synthesis.purine.amidophosphoribosyltransferase
Cre08.g364800.t1.2	12.12	11	1403	150.557	6.53662	0	±	0		0.00408098	±	0.00499816	0.0245261	±	0.00968957	0.0318918	±	0.00542007		0.0329112	±	0.00426558	0.00128206	±	0.0022206		1.30207e-07	0	Purine biosynthesis 4		6.3.5.3	23.1.2.4	nucleotide metabolism.synthesis.purine.FGAR amidotransferase
g18106.t1	30.15	8	461	48.4029	7.94287	0.0858677	±	0.0363701		0.121031	±	0.033155	0.0589484	±	0.0269039	0.0632901	±	0.0316326		0.0701867	±	0.00977317	0.0368618	±	0.0260355		0.0391514	0.0441565	phosphoribosylamine--glycine ligase [EC:6.3.4.13]		6.3.4.13	23.1.2.2	nucleotide metabolism.synthesis.purine.GAR Synthetase
Cre02.g092900.t1.2	18.5	6	535	59.3023	6.80029	0	±	0		0.0129918	±	0.00861681	0.0108054	±	0.0062862	0.0163036	±	0.0126698		0.0203898	±	0.0203952	0.0105709	±	0.0113272		0.422882	0.23965	GMP synthetase		6.3.5.2	23.1.2.31	nucleotide metabolism.synthesis.purine.GMP synthetase
Cre14.g614300.t1.2	11.24	5	507	53.6032	8.00146	0	±	0		0	±	0	0.0197538	±	0.0204174	0.0126148	±	0.012992		0.0101426	±	0.00608756	0	±	0		0.122867	0.098384	IMP dehydrogenase/GMP reductase		1.1.1.205	23.1.2.30	nucleotide metabolism.synthesis.purine.IMP dehydrogenase
Cre13.g565450.t1.2	18.55	8	523	57.4808	7.85498	0.0117348	±	0.0117353		0.0155716	±	0.010723	0.0226399	±	0.0176045	0.0324964	±	0.0162879		0.0457	±	0.0181746	0.00343927	±	0.00595698		0.0217535	0.0293715	Adenylosuccinate lyase		4.3.2.2	23.1.2.8	nucleotide metabolism.synthesis.purine.SAICAR lyase
g4385.t1	4.84	1	372	41.0029	7.6499	0	±	0		0	±	0	0.00548671	±	0.00950326	0.0106633	±	0.0106936		0.0138233	±	0.00829675	0.00553216	±	0.00958198		0.229737	0.152973	phosphoribosylaminoimidazolesuccinocarboxamide synthase activity		6.3.2.6	23.1.2.7	nucleotide metabolism.synthesis.purine.SAICAR synthetase
Cre02.g079700.t1.2	8.6	2	372	40.9589	8.48486	0	±	0		0	±	0	0	±	0	0	±	0		0.018573	±	0.0113594	0.0242491	±	0.0153567		0.00166124	0.00495106	Aspartate carbamoyltransferase	PYR2	2.1.3.2	23.1.1.2	nucleotide metabolism.synthesis.pyrimidine.aspartate transcarbamoylase
Cre06.g308500.t1.2	16.05	5	461	49.4958	8.42627	0.0405467	±	0.0290572		0.063793	±	0.0305381	0.0658507	±	0.012127	0.144946	±	0.0367178		0.112005	±	0.0234318	0.0636104	±	0.0413755		0.0053388	0.00984206	Carbamoyl phosphate synthase, small subunit	CMP2	6.3.5.5	23.1.1.1	nucleotide metabolism.synthesis.pyrimidine.carbamoyl phosphate synthetase
g8395.t1	40.02	38	1177	128.101	5.69385	0.14872	±	0.0468331		0.153335	±	0.0205155	0.174094	±	0.0325605	0.229919	±	0.0353009		0.177972	±	0.0302539	0.149898	±	0.0139854		0.045757	0.0489693	Carbamoyl-phosphate synthase L chain, ATP binding domain	CMP1	6.3.5.5	23.1.1.1	nucleotide metabolism.synthesis.pyrimidine.carbamoyl phosphate synthetase
Cre09.g406050.t1.2	18.66	9	595	65.1977	6.82959	0.0165898	±	0.00975091		0.0542908	±	0.00917408	0.0324242	±	0.0130109	0.0284653	±	0.0148672		0.0609585	±	0.0156659	0.0721025	±	0.00685364		0.000130997	0	CTP synthase		6.3.4.2	23.1.1.10	nucleotide metabolism.synthesis.pyrimidine.CTP synthetase
g4361.t1	6.75	2	415	43.7059	8.88037	0	±	0		0.00689833	±	0.00844869	0	±	0	0.0147071	±	0.00926796		0.0104029	±	0.0104836	0.0043343	±	0.00750723		0.144363	0.110579	Dihydroorotase dehydrogenase	PYR4	1.3.5.2	23.1.1.4	nucleotide metabolism.synthesis.pyrimidine.dihydroorotate dehydrogenase
Cre01.g048950.t1.2	27.04	10	514	55.0938	8.33838	0.0916994	±	0.003881		0.062414	±	0.00897148	0.0657395	±	0.0135142	0.0669548	±	0.0169626		0.0499377	±	0.0151195	0.0528749	±	0.0172577		0.0193228	0.0262294	Uridine 5\'- monophosphate synthase		4.1.1.23	23.1.1.5	nucleotide metabolism.synthesis.pyrimidine.orotate phosphoribosyltransferase
Cre03.g187450.t1.2	30.11	6	269	28.8011	7.76709	0.183927	±	0.048141		0.219713	±	0.049961	0.0992886	±	0.0331917	0.0884082	±	0.0295074		0.0747342	±	0.0205518	0.1158	±	0.0491011		0.00149055	0.00286385	Ribose-5-phosphate isomerase	RPI1	5.3.1.6	7.2.4	OPP.non-reductive PP.ribose 5-phosphate isomerase
g15197.t1	44.36	11	399	41.795	8.86572	0.231503	±	0.0156225		0.247748	±	0.0128013	0.203546	±	0.0732204	0.165602	±	0.0476749		0.0928138	±	0.0319638	0.155944	±	0.0121948		0.00150798	0.00495106	Transaldolase		2.2.1.2	7.2.2	OPP.non-reductive PP.transaldolase
g11547.t1	27.3	5	293	30.2132	6.23975	0.0466396	±	0.00476001		0.0620464	±	0.0162392	0.0671036	±	0.0426418	0.110125	±	0.021365		0.0935685	±	0.0265037	0.135551	±	0.044656		0.0156224	0.0232759	6-phosphogluconate dehydrogenase	6PGDH2	1.1.1.44	7.1.3	OPP.oxidative PP.6-phosphogluconate dehydrogenase
Cre12.g526800.t1.2	30.04	16	566	60.9862	8.20654	0.0537451	±	0.00794467		0.0537303	±	0.00995097	0.116289	±	0.0179908	0.154602	±	0.00875508		0.190343	±	0.02143	0.111562	±	0.0385501		5.78012e-07	0	6-phosphogluconate dehydrogenase, decarboxylating	6PGDH	1.1.1.44	7.1.3	OPP.oxidative PP.6-phosphogluconate dehydrogenase
g6293.t1	46.37	9	386	39.3585	9.83252	0.107625	±	0.0312843		0.166222	±	0.023893	0.121495	±	0.0228315	0.130178	±	0.0292363		0.104634	±	0.0331709	0.108826	±	0.017255		0.094138	0.0808556	phosphogluconate dehydrogenase (decarboxylating) activity			7.1.3	OPP.oxidative PP.6-phosphogluconate dehydrogenase
Cre01.g034400.t1.1	34.05	9	370	38.9127	8.48486	0.0336578	±	0.0296702		0.0265227	±	0.00519748	0.0466285	±	0.0283085	0.0528537	±	0.0108821		0.0529295	±	0.0328314	0.015285	±	0.0163785		0.291087	0.180861	6-PHOSPHOGLUCONOLACTONASE	PGL	3.1.1.31	7.1.2	OPP.oxidative PP.6-phosphogluconolactonase
g8685.t1	20.58	5	345	35.7893	8.85107	0.0555303	±	0.0391823		0.0597042	±	0.0201582	0.0320754	±	0.0234081	0.0352447	±	0.0117141		0.0216514	±	0.0230474	0.0205171	±	0.0133762		0.238412	0.156021	6-phosphogluconolactonase - like protein		3.1.1.31	7.1.2	OPP.oxidative PP.6-phosphogluconolactonase
Cre08.g378150.t1.3	7.53	4	598	66.3693	8.52881	0	±	0		0	±	0	0.00682628	±	0.0118235	0.0235524	±	0.014986		0.0262925	±	0.0184411	0	±	0		0.0147676	0.0219964	Glucose-6-phosphate dehydrogenase	G6PDH2	1.1.1.49	7.1.1	OPP.oxidative PP.G6PD
Cre01.g009350.t1.2	24.88	8	430	46.5702	6.97607	0.0507949	±	0.051664		0.110301	±	0.0496651	0.128047	±	0.0080717	0.120977	±	0.0334782		0.146238	±	0.0242238	0.174712	±	0.0257815		0.0117119	0.0189274	Agmatine iminohydrolase		3.5.3.12	22.1.4	polyamine metabolism.synthesis.agmatine deiminase
Cre12.g558450.t1.2	8.49	2	318	34.6243	4.98291	0.0370068	±	0.00832254		0.052717	±	0.0192844	0.0360706	±	0.0127331	0.0465414	±	0.016882		0.0235581	±	0.00435906	0.0652319	±	0.0327081		0.138558	0.107531	Spermidine synthase	SPD1	2.5.1.16	22.1.6	polyamine metabolism.synthesis.spermidine synthase
Cre06.g251500.t1.2	28.66	7	314	35.1197	5.41455	0.191445	±	0.032155		0.11731	±	0.0421152	0.0431192	±	0.0273635	0.0437728	±	0.00741717		0.0477164	±	0.00882919	0.0870404	±	0.0470262		7.85672e-05	0	Spermine synthase	SPS1	2.5.1.16	22.1.6	polyamine metabolism.synthesis.spermidine synthase
Cre07.g326950.t1.3	16.33	3	251	24.7143	7.37158	0.0320101	±	0.019992		0.0781945	±	0.0153232	0.0302993	±	0.00179366	0.0472796	±	0.0133396		0.0305612	±	0.0228455	0.0487744	±	0.00946922		0.0092839	0.0154285	tRNA binding			29.1	protein.aa activation
Cre02.g143200.t1.3	16.75	13	1164	121.79	5.60498	0.0293066	±	0.006413		0.0417448	±	0.00529187	0.0423351	±	0.0102958	0.0300991	±	0.0198819		0.038307	±	0.0113814	0.0608732	±	0.0185736		0.0915567	0.0794159	Alanine--tRNA ligase.		6.1.1.7	29.1.7	protein.aa activation.alanine-tRNA ligase
g2858.t1	24.03	10	595	65.1722	6.13818	0.0396249	±	0.0172563		0.0349919	±	0.00820696	0.0155898	±	0.0133236	0.0129221	±	0.00807514		0.0334859	±	0.0124925	0.0214014	±	0.013404		0.0803881	0.0721265	Arginyl-tRNA synthetase		6.1.1.19	29.1.19	protein.aa activation.arginine-tRNA ligase
Cre03.g193800.t1.3	17.2	7	500	55.5323	5.70654	0.0272091	±	0.0212877		0.0392536	±	0.00769227	0.0230651	±	0.0166258	0.0279129	±	0.0133504		0.0177543	±	0.00302077	0.0276177	±	0.0157368		0.602023	0.312015	asparaginyl-tRNA synthetase [EC:6.1.1.22]	ASPS	6.1.1.22	29.1.22	protein.aa activation.asparagine-tRNA ligase
Cre06.g279150.t1.2	15.6	6	545	60.2297	5.8335	0.0329283	±	0.0208203		0.0360125	±	0.00705712	0.0176994	±	0.0071023	0.0204613	±	0.013027		0.0346738	±	0.0145542	0.0373551	±	0.022789		0.496065	0.271529	aspartyl-tRNA synthetase [EC:6.1.1.12]		6.1.1.12	29.1.12	protein.aa activation.aspartate-tRNA ligase
Cre10.g429100.t1.2	12.82	5	546	61.3538	6.354	0.0250282	±	0.00255437		0.00967243	±	0.0118463	0.0172699	±	0.00551349	0.0301573	±	0.0177153		0.0285431	±	0.0134974	0.0269287	±	0.0209164		0.43981	0.247744	Proline--tRNA ligase.		6.1.1.15	29.1.40	protein.aa activation.bifunctional aminoacyl-tRNA synthetase
g1284.t1	10.39	4	635	67.1408	6.40479	0.0389737	±	0.0122046		0.0418542	±	0.0123357	0.0360276	±	0.0086349	0	±	0		0.0183138	±	0.00824589	0.0306524	±	0.00834713		0.000223091	0	cysteinyl-tRNA synthetase		6.1.1.16	29.1.16	protein.aa activation.cysteine-tRNA ligase
g11477.t1	9.7	5	763	82.9145	7.29834	0.0130167	±	0.00767447		0.0260145	±	0.0095728	0.015517	±	0.0117663	0.00799926	±	0.00504089		0.0113994	±	0.00697601	0.00775185	±	0.00886213		0.151191	0.1138	Glutamyl/glutaminyl-tRNA synthetase		6.1.1.17	29.1.17	protein.aa activation.glutamate-tRNA ligase
Cre14.g614900.t1.2	11.78	7	798	89.2604	6.75635	0.0023775	±	0.00411796		0.012019	±	0.00747244	0.00933797	±	0.00648765	0.00732359	±	0.00789615		0.0133898	±	0.0129098	0.014174	±	0.0151881		0.688946	0.347729	Glutaminyl-tRNA synthetase		6.1.1.18	29.1.18	protein.aa activation.glutamine-tRNA ligase
Cre05.g233800.t1.2	23.84	12	692	76.3838	5.88428	0.0483643	±	0.00486184		0.0321783	±	0.0046302	0.0384644	±	0.00588425	0.026766	±	0.0122875		0.0382255	±	0.00938401	0.0452759	±	0.0119749		0.0694156	0.0651026	Glycine--tRNA ligase.	GLYRS1	6.1.1.14	29.1.14	protein.aa activation.glycine-tRNA ligase
g2645.t1	7.13	4	912	91.9343	5.97314	0	±	0		0.00892977	±	0.00614924	0.00423828	±	0.00425159	0.0043495	±	0.00436188		0.0101517	±	0.00744487	0.0107142	±	0.0114349		0.337389	0.202389	aminoacyl-tRNA ligase activity		6.1.1.21	29.1.21	protein.aa activation.histidine-tRNA ligase
Cre16.g651750.t1.2	5.78	6	1177	129.904	6.03662	0.013205	±	0.0103547		0.00691925	±	0.00476475	0.00472733	±	0.00274232	0.00428883	±	0.00456155		0.00672358	±	0.0050111	0.00655344	±	0.00658298		0.554973	0.294126	Isoleucine--tRNA ligase.		6.1.1.5	29.1.5	protein.aa activation.isoleucine-tRNA ligase
g14211.t1	6.04	5	960	105.267	6.44287	0.0211553	±	0.0174292		0.0204446	±	0.00400639	0.0119484	±	0.00421785	0.00275075	±	0.00476443		0.0172601	±	0.00915828	0.0166204	±	0.0101919		0.226915	0.15153	Leucine--tRNA ligase.		6.1.1.4	29.1.4	protein.aa activation.leucine-tRNA ligase
g6799.t1	20.12	6	482	52.4218	6.18896	0.0268035	±	0.018051		0.0521373	±	0.00173565	0.0354728	±	0.0135677	0.0257648	±	0.0111954		0.0339598	±	0.00337426	0.048086	±	0.0120458		0.0551325	0.0555539	leucine-tRNA synthetase		6.1.1.4	29.1.4	protein.aa activation.leucine-tRNA ligase
Cre03.g160500.t1.2	15.57	7	591	66.7656	5.8335	0.0419439	±	0.0134329		0.0514574	±	0.00953003	0.0287738	±	0.0279233	0.00585909	±	0.00590068		0.0347672	±	0.0115366	0.0283148	±	0.018903		0.0529987	0.0542846	lysyl-tRNA synthetase, class II [EC:6.1.1.6]		6.1.1.6	29.1.6	protein.aa activation.lysine-tRNA ligase
Cre02.g087950.t1.2	11.78	7	976	104.234	6.29053	0.0171248	±	0.00467844		0.0269708	±	0.00845882	0.0237908	±	0.0131778	0.00980139	±	0.00588483		0.0137675	±	0.0057124	0.0176491	±	0.0176836		0.388831	0.225102	Methionine--tRNA ligase.		6.1.1.10	29.1.10	protein.aa activation.methionine-tRNA ligase
Cre08.g364650.t1.3	13.95	3	344	35.8565	7.1665	0	±	0		0	±	0	0.0116824	±	0.0116853	0.0106817	±	0.0108808		0.019379	±	0.0223951	0.0351711	±	0.0273312		0.112501	0.0918951	tRNA binding			29.1.10	protein.aa activation.methionine-tRNA ligase
Cre02.g079600.t1.2	10.83	3	434	48.8295	6.80029	0	±	0		0.0226115	±	0.00443103	0.00876309	±	0.0088101	0	±	0		0.0127269	±	0.00799603	0.0124337	±	0.0215357		0.106795	0.0882939	Phenylalanine--tRNA ligase.		6.1.1.20	29.1.20	protein.aa activation.phenylalanine-tRNA ligase
g1522.t1	1.48	1	674	72.0182	9.51025	0.0129373	±	0.00843074		0.00816525	±	0.00501239	0.00866914	±	0.00502695	0	±	0		0.00497579	±	0.00512361	0.00744873	±	0.00802484		0.21793	0.147819	Serine--tRNA ligase.		6.1.1.11	29.1.11	protein.aa activation.serine-tRNA ligase
Cre03.g189400.t1.2	8.69	3	472	52.7447	5.96045	0.00401959	±	0.00696214		0.0116597	±	0.00715752	0.0156532	±	0.0109525	0.00442639	±	0.00766674		0.00710526	±	0.00731634	0.00817097	±	0.00820781		0.502034	0.273175	Seryl-tRNA(Sec) synthetase		6.1.1.11	29.1.11	protein.aa activation.serine-tRNA ligase
Cre06.g273300.t1.2	18.57	10	700	79.3541	6.43018	0.0477825	±	0.0202032		0.0513067	±	0.0110299	0.0269411	±	0.00860105	0.0295597	±	0.0147188		0.0334783	±	0.0242788	0.0487323	±	0.0171854		0.332844	0.200647	Threonine--tRNA ligase.		6.1.1.3	29.1.3	protein.aa activation.threonine-tRNA ligase
Cre10.g421600.t1.2	13.64	5	623	69.5475	6.55127	0.0268279	±	0.00732931		0.0330625	±	0.011163	0.0213398	±	0.00986549	0.0221382	±	0.0132575		0.0408109	±	0.0105627	0.0175523	±	0.0103368		0.127158	0.100483	Threonine--tRNA ligase.		6.1.1.3	29.1.3	protein.aa activation.threonine-tRNA ligase
Cre07.g350500.t1.2	7.7	5	974	107.564	6.72705	0.0323511	±	0.0145697		0.0403015	±	0.0078976	0.0159027	±	0.00635431	0.00162755	±	0.002819		0.0168056	±	0.00166981	0.0245955	±	0.0145887		0.0016432	0.00495106	valine-tRNA synthetase, chloroplastic		6.1.1.9	29.1.9	protein.aa activation.valine-tRNA ligase
Cre15.g643600.t1.2	6.98	3	530	58.7343	6.06201	0.0257838	±	0.00263148		0.0288996	±	0.00289755	0.0143493	±	0.00084945	0	±	0		0.0167493	±	0.00284979	0.00727679	±	0.00730959		7.47057e-08	0	Iron-sulfur cluster assembly protein			29.8	protein.assembly and cofactor ligation
O20031	8.14	1	172	19.7979	5.57959	0.0287537	±	0.0302715		0.0570547	±	0.0111806	0.0233648	±	0.0233706	0	±	0		0.043555	±	0.0080592	0.0104578	±	0.0181134		0.013008	0.0197784	Photosystem I assembly protein ycf3 OS=Chlamydomonas reinhardtii GN=ycf3 PE=1 SV=1 - [YCF3_CHLRE]			29.8	protein.assembly and cofactor ligation
Cre06.g273700.t1.2	37.22	12	403	43.1288	9.02686	0.146057	±	0.0224456		0.224529	±	0.00805062	0.158646	±	0.0335304	0.140854	±	0.03205		0.139941	±	0.0329111	0.247622	±	0.0548548		0.00207754	0.00495106	Photosystem II stability protein, HCF136 like			29.8	protein.assembly and cofactor ligation
Cre05.g241650.t1.3	5.73	3	907	93.5927	7.06396	0.00676657	±	0.00676687		0.0103705	±	0.00833173	0.00412328	±	0.00413696	0.00174778	±	0.00302724		0.00369756	±	0.0038074	0.00425215	±	0.00427132		0.47994	0.265557	Acylaminoacyl-peptidase.		3.4.19.1	29.5	protein.degradation
Cre01.g007700.t1.2	25.12	9	617	62.226	6.27783	0.201226	±	0.0670523		0.15369	±	0.0396433	0.0849855	±	0.0438383	0.0601696	±	0.0325071		0.0927099	±	0.0221416	0.0848046	±	0.027075		0.00486234	0.00984206	aminopeptidase activity	PM17	3.4.11.1	29.5	protein.degradation
Cre04.g213250.t1.2	34.94	6	332	35.7005	5.74463	0.0956316	±	0.0525444		0.12049	±	0.031693	0.0635164	±	0.0536112	0.0727546	±	0.0340804		0.0667367	±	0.0308715	0.0830736	±	0.0501848		0.60471	0.312904	Domain of unknown function (DUF3458)			29.5	protein.degradation
Cre06.g275050.t1.1	8.97	3	379	41.3699	5.63037	0	±	0		0	±	0	0	±	0	0	±	0		0.01823	±	0.0111496	0.0370478	±	0.0126762		6.72884e-06	0	Gamma-glutamyl hydrolase		3.4.19.9	29.5	protein.degradation
g4429.t1	5.33	2	600	63.4073	7.41553	0.0196136	±	0.00441094		0.0163557	±	0.00320511	0.00963479	±	0.00560519	0.00440119	±	0.00762309		0.0157658	±	0.0064632	0.0242659	±	0.0105732		0.0271396	0.0343512	Membrane associated metalloprotease involved in plastid development	RSE4	3.4.17.-	29.5	protein.degradation
Cre13.g572900.t1.3	15.92	8	710	78.5661	5.65576	0.0277483	±	0.0202934		0.0252921	±	0.0054373	0.021296	±	0.0134239	0.0174911	±	0.00760024		0.0244386	±	0.0103505	0.0511466	±	0.0143863		0.0630151	0.0610992	Oligopeptidase A		3.4.24.70	29.5	protein.degradation
Cre12.g541800.t1.2	10.09	7	882	94.5716	7.1665	0.0056073	±	0.00590328		0.0265995	±	0.0076871	0.0129015	±	0.0138932	0.0141713	±	0.0108924		0.0243888	±	0.00198442	0.0185162	±	0.0146129		0.17336	0.125088	prolyl oligopeptidase [EC:3.4.21.26]		3.4.21.26	29.5	protein.degradation
Cre14.g623200.t1.3	8.1	3	580	58.359	6.34131	0.0128746	±	0.0222994		0.00910094	±	0.0157633	0.00351906	±	0.0060952	0	±	0		0	±	0	0.0122041	±	0.00795655		0.605998	0.312978	PROTEASE M17 LEUCINE AMINOPEPTIDASE-RELATED		3.4.11.1	29.5	protein.degradation
Cre17.g697650.t1.2	4.17	2	839	91.894	6.52197	0.0213414	±	0.00850317		0.00655945	±	0.00402664	0.00670584	±	0.00727324	0.00188944	±	0.0032726		0.00892904	±	0.00165218	0.0107517	±	0.00680892		0.0147545	0.0219964	serine-type endopeptidase activity		3.4.21.83	29.5	protein.degradation
Cre10.g423300.t1.1	16.56	8	815	83.9315	6.59521	0.055604	±	0.0223152		0.0302892	±	0.0134857	0.0191591	±	0.0154353	0.0175413	±	0.00565769		0.0350914	±	0.00552576	0.0355539	±	0.0134432		0.0400812	0.0445973	serine-type peptidase activity		3.4.21.83	29.5	protein.degradation
Cre10.g444550.t1.2	6.75	4	770	80.7327	9.01221	0	±	0		0	±	0	0	±	0	0	±	0		0.00592204	±	0.00619101	0.0254647	±	0.018706		0.0057156	0.0114106	Signal peptide peptidase	SPP1	3.4.21.-	29.5	protein.degradation
g2912.t1	17.87	7	621	68.7317	9.0415	0.0098829	±	0.00988333		0.0115505	±	0.00749265	0.0163316	±	0.0215688	0.0213564	±	0.0191621		0.0168152	±	0.010697	0.0190488	±	0.0217771		0.949722	0.455826	AAA+-type ATPase		3.6.4.8	29.5.9	protein.degradation.AAA type
Cre06.g269950.t1.2	21.18	13	817	90.1741	5.43994	0.0379481	±	0.0208392		0.0284437	±	0.0124069	0.0344351	±	0.0218129	0.0490036	±	0.0180331		0.0630071	±	0.00580771	0.0501001	±	0.0206984		0.226409	0.151277	Protein involved in ubiquitin-dependent degradation of ER-bound substrates	CDC48		29.5.9	protein.degradation.AAA type
g4713.t1	5.48	1	219	23.9646	8.57275	0.00866324	±	0.0150052		0	±	0	0.0163762	±	0.0163811	0.0253515	±	0.0149972		0.0144944	±	0.0147261	0.014711	±	0.0254802		0.557657	0.295074				29.5.31	protein.degradation.alanine protease
Cre10.g435300.t1.2	10.99	4	537	57.0838	6.82959	0.0656306	±	0.0344616		0.0681807	±	0.0185848	0.0220474	±	0.0167183	0.0296358	±	0.0166678		0.0235265	±	0.00468838	0.0400787	±	0.00993269		0.0224016	0.0293715	Aspartyl aminopeptidase-like protein		3.4.11.21	29.5.4	protein.degradation.aspartate protease
Cre04.g226850.t1.2	16.96	5	578	59.8102	5.47803	0.0694328	±	0.0457138		0.0728658	±	0.0122853	0.0592106	±	0.00757012	0.0252019	±	0.0149848		0.012961	±	0.00239824	0.0561546	±	0.0110581		0.011819	0.0189274	Pepsin-type aspartyl protease	ASP1	3.4.23.40	29.5.4	protein.degradation.aspartate protease
Cre05.g247800.t1.2	10.24	3	498	53.1095	5.90967	0.00380974	±	0.00659866		0	±	0	0.00707681	±	0.0122574	0.0073785	±	0.00751604		0	±	0	0.02557	±	0.0160148		0.0300961	0.0368209	Cysteine endopeptidase	CEP2:3'frag	3.4.22	29.5.3	protein.degradation.cysteine protease
g8339.t1	13.5	5	652	68.9801	6.78564	0	±	0		0	±	0	0	±	0	0	±	0		0	±	0	0.036166	±	0.0112933		3.22914e-08	0	Cysteine endopeptidase	CEP5	3.4.22	29.5.3	protein.degradation.cysteine protease
Cre09.g407700.t1.2	20.16	9	501	53.8841	6.06201	0.00995236	±	0.0105054		0.0387317	±	0.013303	0.0530069	±	0.0162076	0.0706383	±	0.00948241		0.0267773	±	0.0212305	0.204812	±	0.0458591		6.71232e-08	0	Cysteine endopeptidase	CEP1	3.4.22.-	29.5.3	protein.degradation.cysteine protease
Cre12.g498850.t1.2	3.77	1	371	41.082	6.39209	0.0133306	±	0.0140342		0.0148339	±	0.00910607	0.0155819	±	0.009065	0.0149649	±	0.0088528		0	±	0	0.0190793	±	0.0124388		0.296021	0.183034	Cysteine proteinase Cathepsin L		3.4.18.1	29.5.3	protein.degradation.cysteine protease
Cre06.g274700.t1.3	8.93	2	448	44.0962	9.74463	0.0193734	±	0.0126268		0.0219049	±	0.00429256	0	±	0	0	±	0		0	±	0	0.0247291	±	0.0144821		0.000945518	0.00286385	OTU-like cysteine protease		3.4.24.13	29.5.3	protein.degradation.cysteine protease
Cre06.g271700.t1.3	13.3	4	534	56.2218	5.79541	0.0071058	±	0.0123076		0.010306	±	0.0063265	0.0284859	±	0.0144235	0.0202873	±	0.0112083		0.0221136	±	0.0104768	0	±	0		0.0296766	0.0368209	??Peptidase family M20/M25/M40 / Aminoacylase ACY1 and related metalloexopeptidases.		3.4.17.-	29.5.7	protein.degradation.metalloprotease
Cre12.g508500.t1.2	10.8	3	537	57.2297	6.59521	0.053039	±	0.0099586		0.028109	±	0.0102925	0.0109988	±	0.0125032	0.00880814	±	0.00892707		0.00258042	±	0.00446943	0	±	0		4.92627e-06	0	Aminoacylase ACY1 and related metalloexopeptidases / carboxypeptidase PM20D1		3.4.17.-	29.5.7	protein.degradation.metalloprotease
Cre12.g485800.t1.2	28.34	16	727	77.4991	5.89697	0.15526	±	0.0541565		0.103395	±	0.00550017	0.117245	±	0.0216362	0.0830803	±	0.0248905		0.0603121	±	0.0125298	0.0809581	±	0.0146889		0.00742202	0.0126848	FtsH 1 membrane ATPase/metalloprotease	FHL1	3.4.24.-	29.5.7	protein.degradation.metalloprotease
Cre17.g720050.t1.2	22.35	11	689	74.3376	6.62451	0.235544	±	0.0759957		0.190723	±	0.0211235	0.148341	±	0.0254578	0.116251	±	0.030285		0.125988	±	0.00798616	0.159993	±	0.0357213		0.0147776	0.0219964	FtsH-like membrane ATPase/metalloprotease	FHL2	3.4.24.-	29.5.7	protein.degradation.metalloprotease
Cre07.g352350.t1.2	5.48	4	1058	114.615	6.04932	0.00763234	±	0.00953891		0.015845	±	0.00579627	0.0142901	±	0.00840751	0.00649023	±	0.00815679		0.00856007	±	0.00540852	0.00923569	±	0.00985689		0.649979	0.330559	metalloendopeptidase activity		3.4.24.-	29.5.7	protein.degradation.metalloprotease
Cre10.g443850.t1.3	8.57	3	607	64.0741	9.12939	0.00312562	±	0.00541372		0	±	0	0.012529	±	0.000741695	0.0201102	±	0.0126728		0.00552502	±	0.00568915	0	±	0		0.00424599	0.00834607	metalloendopeptidase activity		3.4.24.-	29.5.7	protein.degradation.metalloprotease
Cre12.g522050.t1.2	4.99	2	722	73.2746	5.75732	0	±	0		0	±	0	0.00535362	±	0.00537044	0.00845351	±	0.00532715		0.00191924	±	0.00332421	0	±	0		0.0273701	0.0343512	metalloendopeptidase activity		3.4.24.-	29.5.7	protein.degradation.metalloprotease
g14586.t1	33.85	12	387	41.4015	6.37939	0.218967	±	0.0525046		0.22584	±	0.0316972	0.18085	±	0.0452202	0.155164	±	0.0162002		0.129648	±	0.0314408	0.172782	±	0.0365898		0.0418671	0.0455747	Metallopeptidase		3.4.24.-	29.5.7	protein.degradation.metalloprotease
Cre01.g023350.t1.3	27.65	12	669	73.2318	5.52881	0.0805912	±	0.0098609		0.0500693	±	0.00917816	0.0365994	±	0.017486	0.0739524	±	0.0067443		0.0510059	±	0.0063029	0.0893693	±	0.0156099		0.000153886	0	Oligoendopeptidase			29.5.7	protein.degradation.metalloprotease
Cre01.g020900.t1.3	26.65	19	1088	117.204	5.5542	0.0756058	±	0.0205617		0.0607572	±	0.0162982	0.0558944	±	0.0114247	0.0599687	±	0.0265301		0.066161	±	0.00770652	0.0473425	±	0.0193449		0.541965	0.288703	Presequence protease	PRE1		29.5.7	protein.degradation.metalloprotease
g10134.t2	2.74	1	402	43.1646	5.87158	0	±	0		0	±	0	0.00961521	±	0.00964541	0.0151827	±	0.00956767		0.010293	±	0.0104802	0.00801419	±	0.013881		0.286672	0.178832	Xaa-Pro aminopeptidase [EC:3.4.11.9]		3.4.11.9	29.5.7	protein.degradation.metalloprotease
Cre12.g500950.t1.2	8.7	2	345	38.3823	7.32764	0.0607948	±	0.0520582		0.121572	±	0.0714859	0.0549278	±	0.0106042	0.0635866	±	0.00637095		0.0427809	±	0.0257647	0.0469993	±	0.0300369		0.220984	0.149299	Active subunit of chloroplast ClpP peptidase	CLPP4	3.4.21.92	29.5.5	protein.degradation.serine protease
Cre12.g486100.t1.2	23.05	3	256	27.6561	7.45947	0.0148223	±	0.0256729		0.0367425	±	0.0295191	0.0432266	±	0.031546	0.0143535	±	0.0146211		0.0331025	±	0.0230696	0.0150652	±	0.0151331		0.522454	0.280093	Active subunit of the chloroplast ClpP complex		3.4.21.92	29.5.5	protein.degradation.serine protease
P42380	14.69	5	524	59.464	6.7124	0.0499612	±	0.0178463		0.0429191	±	0.00776732	0.0425971	±	0.0149449	0.0271922	±	0.0132849		0.0214243	±	0.00880318	0.0403559	±	0.0154452		0.14105	0.108732	ATP-dependent Clp protease proteolytic subunit OS=Chlamydomonas reinhardtii GN=clpP PE=3 SV=1 - [CLPP_CHLRE]			29.5.5	protein.degradation.serine protease
Cre10.g465550.t1.3	2.42	3	1033	110.429	8.26514	0.0113922	±	0.00256202		0.00949991	±	0.00186163	0	±	0	0.00181751	±	0.00314801		0.00324655	±	0.00334299	0.01011	±	0.00267396		5.01063e-05	0	ClpD chaperone, Hsp100 family			29.5.5	protein.degradation.serine protease
Cre12.g498500.t1.2	51.73	17	462	47.6243	6.96143	0.131643	±	0.0299502		0.195306	±	0.033907	0.146343	±	0.0304259	0.184321	±	0.0064021		0.160777	±	0.0363648	0.112445	±	0.0544015		0.0740843	0.0681473	DegP-type protease	DEG11		29.5.5	protein.degradation.serine protease
Cre14.g617600.t1.2	9.37	3	619	66.084	6.34131	0.0130453	±	0.016304		0.0243854	±	0.00892904	0.00954179	±	0.0108469	0.00256096	±	0.00443572		0	±	0	0.00332466	±	0.00575848		0.0459584	0.0489693	DegP-type protease			29.5.5	protein.degradation.serine protease
Cre16.g679550.t1.3	27.71	6	332	34.959	7.86963	0.162213	±	0.0489358		0.160774	±	0.044784	0.0642536	±	0.0277021	0.120282	±	0.0304794		0.0730813	±	0.0145308	0.123021	±	0.00487744		0.00499633	0.00984206	Flagellar Associated Protein, protease inhibitor-like			29.5.5	protein.degradation.serine protease
Cre14.g619100.t1.2	15.82	4	411	46.1911	9.02686	0.0677305	±	0.0228833		0.0675688	±	0.00583541	0.0368568	±	0.0121323	0.032731	±	0.0112378		0.0172471	±	0.0103345	0.0429162	±	0.0262259		0.00809849	0.0140777	Inactive subunit of chloroplast ClpP complex			29.5.5	protein.degradation.serine protease
Cre06.g299650.t1.2	20.49	4	283	31.1598	7.32764	0.0524984	±	0.0221396		0.0887993	±	0.00295612	0.0539704	±	0.020983	0.0541693	±	0.0109447		0.0327917	±	0.0113476	0.0682713	±	0.0166927		0.00953014	0.0165597	Inactive subunit of chloroplast ClpP complex			29.5.5	protein.degradation.serine protease
Cre03.g204350.t1.2	13.04	2	276	30.9468	8.68994	0.0222365	±	0.0222375		0.0355558	±	0.00696763	0.0137796	±	0.0138536	0.0239401	±	0.0143995		0.00851155	±	0.0147424	0.0303829	±	0.0196586		0.357728	0.212553	Inactive subunit of chloroplast ClpP complex		3.4.21.92	29.5.5	protein.degradation.serine protease
Cre02.g116500.t1.3	14.93	5	509	56.1703	5.98584	0.0630997	±	0.0378142		0.0794636	±	0.00305519	0.0821211	±	0.0243545	0.0114169	±	0.0115114		0.0498707	±	0.0254077	0.0703784	±	0.0120421		0.0105223	0.0178911	Serine carboxypeptidase	CPY3	3.4.16.-	29.5.5	protein.degradation.serine protease
Cre01.g011300.t1.1	16.83	6	523	56.0532	6.44287	0.0131613	±	0.0132989		0.0265192	±	0.0175702	0.0148347	±	0.010726	0.021322	±	0.013575		0.0323694	±	0.0143038	0.0280614	±	0.0195687		0.586939	0.306196	serine-type carboxypeptidase activity		3.4.16.-	29.5.5	protein.degradation.serine protease
Cre06.g279400.t1.2	9.11	5	571	64.1663	5.31299	0.0726484	±	0.0247243		0.0716691	±	0.0262775	0.0667058	±	0.0114492	0.0677101	±	0.0190711		0.0634827	±	0.022696	0.0896149	±	0.0235948		0.744001	0.369612	serine-type carboxypeptidase activity	SCPL2	3.4.16.5	29.5.5	protein.degradation.serine protease
g7713.t1	4.34	1	415	46.8281	7.82568	0.0193603	±	0.0120915		0.0172839	±	0.0112119	0	±	0	0.00834391	±	0.00840313		0	±	0	0.0124433	±	0.01354		0.0794446	0.0714012	serine-type endopeptidase activity		3.4.21.-.	29.5.5	protein.degradation.serine protease
g1646.t2	3.25	1	431	44.3642	5.32568	0.00440197	±	0.00762443		0.0227689	±	0.00446187	0.0135569	±	0.00786116	0.0185172	±	0.012845		0.0164468	±	0.00985497	0.00894826	±	0.0089886		0.198114	0.139034	serine-type endopeptidase activity		3.4.21.-.	29.5.5	protein.degradation.serine protease
Cre06.g267700.t1.2	14.23	6	752	76.4803	8.89502	0	±	0		0	±	0	0.0102801	±	0.0103124	0.0152176	±	0.0106418		0.00942628	±	0.00564826	0.00239194	±	0.00414295		0.0559919	0.0563302	Signal peptide peptidase		3.4.23.B24	29.5.5	protein.degradation.serine protease
Cre01.g002350.t1.3	4.87	2	596	61.6554	5.65576	0.0114472	±	0.011549		0	±	0	0.00674286	±	0.00674454	0.0093154	±	0.00551072		0.0148946	±	0.00253421	0.00909932	±	0.00961351		0.247891	0.160843	MOLYBDOPTERIN BIOSYNTHESIS PROTEIN			29.5.11.2	protein.degradation.ubiquitin.E1
Cre09.g386400.t1.2	19.7	15	1061	114.172	5.50342	0.00578443	±	0.00578468		0.00539643	±	0.00660925	0.0239532	±	0.0142014	0.044681	±	0.0171032		0.0223579	±	0.00843132	0.0412519	±	0.0165944		0.0029898	0.0066591	Ubiquitin-activating enzyme E1		6.3.2.19	29.5.11.2	protein.degradation.ubiquitin.E1
Cre01.g026600.t1.2	12.03	1	158	17.7623	7.50342	0.0508514	±	0.0317594		0.0802292	±	0.0207334	0.0352157	±	0.0204286	0.0399697	±	0.0249367		0.0474143	±	0.00877331	0.066099	±	0.0174823		0.16258	0.119754	acid-amino acid ligase activity		6.3.2.19	29.5.11.3	protein.degradation.ubiquitin.E2
Cre03.g180150.t1.2	4.2	1	286	30.2509	7.43018	0.00663374	±	0.01149		0.0100098	±	0.0122595	0	±	0	0.0194125	±	0.0114839		0.00688111	±	0.0119184	0.00628929	±	0.0108934		0.400078	0.23001	protein binding			29.5.11.4.2	protein.degradation.ubiquitin.E3.RING
Cre12.g500550.t1.2	4.18	2	838	85.8585	6.72705	0	±	0		0	±	0	0	±	0	0.00662527	±	0.00391932		0.00165357	±	0.00286406	0	±	0		0.00337996	0.0066591	protein binding			29.5.11.4.2	protein.degradation.ubiquitin.E3.RING
Cre11.g476250.t1.2	2.78	2	1153	119.372	6.99072	0.00696837	±	0.00435212		0.00831845	±	0.00517173	0	±	0	0	±	0		0	±	0	0.00490497	±	0.00525589		0.0191347	0.0262294	RING FINGER PROTEIN 6/12/38			29.5.11.4.2	protein.degradation.ubiquitin.E3.RING
Cre01.g017500.t1.2	7.39	2	379	41.0543	7.86963	0.0455427	±	0.0381112		0.0258929	±	0.00507405	0	±	0	0	±	0		0.0384697	±	0.0116845	0.051357	±	0.0139853		0.00467776	0.00984206	Shwachman-Bodian-Diamond syndrome (SBDS) protein			29.5.11.4.2	protein.degradation.ubiquitin.E3.RING
Cre17.g734400.t1.1	6.16	4	747	87.5671	7.34229	0.0140772	±	0.0163754		0.0131371	±	0.00257439	0.00508962	±	0.0050979	0.00251337	±	0.00435328		0.0105939	±	0.00789566	0.0120759	±	0.0076475		0.501771	0.273175	Ubiquitin ligase SCF complex subunit Cullin		6.3.2.19	29.5.11.4.3.3	protein.degradation.ubiquitin.E3.SCF.cullin
Cre12.g520650.t1.2	9.09	3	451	48.5832	8.70459	0	±	0		0	±	0	0	±	0	0.00351494	±	0.00608805		0.0175042	±	0.0113993	0	±	0		0.00368554	0.00834607	Tubby-like protein			29.5.11.4.3.2	protein.degradation.ubiquitin.E3.SCF.FBOX
Cre12.g501200.t1.2	24.84	2	157	17.909	4.70361	0.039091	±	0.0390927		0.0625058	±	0.0122488	0.0614407	±	0.0246545	0.0606288	±	0.0430514		0.0954327	±	0.0176584	0.06652	±	0.0175937		0.333252	0.200647	SKP1 homolog E3 ubiquitin ligase,	SKP1	6.3.2.19	29.5.11.4.3.1	protein.degradation.ubiquitin.E3.SCF.SKP
Cre10.g418100.t1.1	15.81	3	253	27.6291	6.55127	0.0757231	±	0.0534304		0.094612	±	0.0360001	0.0684326	±	0.0265213	0.075202	±	0.0294448		0.0357967	±	0.0226175	0.124862	±	0.0407391		0.12993	0.102302	20S proteasome alpha subunit C		3.4.25.1	29.5.11.20	protein.degradation.ubiquitin.proteasom
Cre01.g030850.t1.2	8.27	2	254	27.4985	8.48486	0.00746948	±	0.0129375		0.0112709	±	0.013804	0	±	0	0.0124822	±	0.0216198		0.0224522	±	0.0140439	0.00708164	±	0.0122658		0.531195	0.284087	20S proteasome alpha subunit D		3.4.25.1	29.5.11.20	protein.degradation.ubiquitin.proteasom
Cre10.g424400.t1.2	13.33	2	270	29.1145	7.51807	0	±	0		0.0265661	±	0.0172331	0	±	0	0.0146916	±	0.0147335		0.0204573	±	0.0128529	0.00666199	±	0.0115389		0.0556354	0.0563302	20S proteasome beta subunit B, type beta 2		3.4.25.1	29.5.11.20	protein.degradation.ubiquitin.proteasom
Cre10.g461950.t1.2	3.66	1	273	29.5586	6.78564	0	±	0		0	±	0	0	±	0	0.0272142	±	0.0196284		0	±	0	0	±	0		0.00239013	0.00495106	20S proteasome beta subunit E, type beta 5		3.4.25.1	29.5.11.20	protein.degradation.ubiquitin.proteasom
g14929.t2	15.79	3	247	27.0668	6.69775	0.0400457	±	0.0421595		0.0397304	±	0.00778569	0.0236559	±	0.0137173	0.0651544	±	0.0210338		0.0431812	±	0.00967926	0.076232	±	0.0317322		0.152806	0.114716	20S proteasome, regulatory subunit alpha type PSMA3/PRE10			29.5.11.20	protein.degradation.ubiquitin.proteasom
g15065.t1	9.13	3	427	47.6356	6.81494	0.0248642	±	0.0145871		0.0190725	±	0.0131337	0.0227361	±	0.0150494	0.0341648	±	0.0170757		0.0405904	±	0.0152036	0.0371588	±	0.016833		0.466422	0.258989	26S proteasome regulatory complex, ATPase RPT1		3.6.4.8	29.5.11.20	protein.degradation.ubiquitin.proteasom
Cre09.g402450.t1.2	10.87	3	414	46.2579	5.13525	0	±	0		0.0196714	±	0.0135462	0.00933651	±	0.00936583	0.0300765	±	0.0201495		0.012421	±	0.00745505	0.00497093	±	0.0086099		0.0612637	0.0597948	26S proteasome regulatory complex, ATPase RPT3	RPT3	3.6.4.8	29.5.11.20	protein.degradation.ubiquitin.proteasom
Cre17.g708300.t1.2	26.79	5	265	29.1474	5.38916	0.0374784	±	0.0220967		0.0478348	±	0.0123618	0.0494607	±	0.0215271	0.0905846	±	0.0582721		0.0423636	±	0.017407	0.0548399	±	0.0386961		0.428837	0.242485	26S proteasome regulatory subunit	RPN12		29.5.11.20	protein.degradation.ubiquitin.proteasom
Cre07.g329700.t1.2	16.25	4	443	49.2748	5.92236	0.011164	±	0.0117533		0.0438027	±	0.0150447	0.0214255	±	0.0177778	0.0520097	±	0.0276712		0.0404824	±	0.0145933	0.0342992	±	0.0264451		0.175805	0.126755	26S proteasome regulatory subunit			29.5.11.20	protein.degradation.ubiquitin.proteasom
Cre17.g710150.t1.2	27.32	8	399	44.7365	7.43018	0.0124966	±	0.013191		0.0209679	±	0.0152357	0.0190636	±	0.0191658	0.0391533	±	0.0114269		0.0330685	±	0.0111225	0.0267566	±	0.0195682		0.342244	0.204216	26S proteasome regulatory subunit	RPT4		29.5.11.20	protein.degradation.ubiquitin.proteasom
g16737.t1	8.11	5	900	96.4138	5.23682	0	±	0		0.0167717	±	0.00614119	0.0171088	±	0.0132175	0.00384747	±	0.00387478		0.0151536	±	0.00954111	0.00428522	±	0.00430454		0.0334886	0.0394424	26S proteasome regulatory subunit			29.5.11.20	protein.degradation.ubiquitin.proteasom
Cre17.g727950.t1.3	3.58	2	1034	108.365	5.36377	0.00593547	±	0.00593573		0.00970565	±	0.00611828	0.00352854	±	0.00611162	0.0092516	±	0.00555474		0.00912741	±	0.0065194	0.00372988	±	0.0037467		0.601871	0.312015	26S proteasome regulatory subunit			29.5.11.20	protein.degradation.ubiquitin.proteasom
Cre01.g011500.t1.2	21.29	4	310	34.0093	6.96143	0.0159537	±	0.0167958		0.0177528	±	0.0108979	0.00658405	±	0.0114039	0.0366554	±	0.0147115		0.0147096	±	0.0153777	0.0270506	±	0.0175025		0.223781	0.150214	26S proteasome regulatory subunit	RPN11		29.5.11.20	protein.degradation.ubiquitin.proteasom
Cre02.g097650.t1.2	11.88	3	421	45.8832	5.68115	0	±	0		0	±	0	0.0133668	±	0.00777981	0.01645	±	0.0165667		0.007966	±	0.00820264	0.0134333	±	0.0143944		0.235366	0.154609	26S proteasome regulatory subunit	RPN6		29.5.11.20	protein.degradation.ubiquitin.proteasom
Cre10.g439150.t1.2	10.75	3	428	47.6367	5.04639	0	±	0		0.00616956	±	0.00755614	0.00476882	±	0.00825984	0.00809047	±	0.0081479		0.0183941	±	0.0159832	0	±	0		0.151558	0.114318	26S proteasome regulatory subunit			29.5.11.20	protein.degradation.ubiquitin.proteasom
Cre04.g216600.t1.2	7.32	2	396	44.0742	8.49951	0	±	0		0	±	0	0	±	0	0.0254297	±	0.00814216		0.0149656	±	0.0155949	0.00454226	±	0.00786743		0.00338496	0.0066591	26S proteasome regulatory subunit			29.5.11.20	protein.degradation.ubiquitin.proteasom
g6397.t1	8.18	2	330	36.9753	6.07471	0.00574924	±	0.00995797		0	±	0	0.005993	±	0.0103802	0.0161824	±	0.0186636		0.0172814	±	0.0108095	0.00545072	±	0.00944092		0.396986	0.229006	26S proteasome regulatory subunit			29.5.11.20	protein.degradation.ubiquitin.proteasom
g15249.t1	6.88	3	494	54.0885	7.18115	0	±	0		0.00534529	±	0.00654662	0.015649	±	0.0156982	0.0177007	±	0.0155838		0.0155281	±	0.0116077	0.00416592	±	0.00721558		0.275592	0.172862	26S proteasome regulatory subunit N5		3.4.19	29.5.11.20	protein.degradation.ubiquitin.proteasom
Cre16.g654500.t1.1	11.34	2	291	31.9622	5.21143	0.0469602	±	0.00479273		0.033723	±	0.00660848	0.0198655	±	0.0115571	0.0397764	±	0.0253042		0.0195975	±	0.0122582	0.0354912	±	0.0386193		0.52141	0.280093	Eukaryotic translation initiation factor 3, subunit F	EIF3F	3.4.19.12	29.5.11.20	protein.degradation.ubiquitin.proteasom
g18293.t1	10.57	2	246	26.8645	6.39209	0.00771239	±	0.0133583		0.0116374	±	0.0142529	0.0145788	±	0.0145832	0.0217082	±	0.0250366		0.0224531	±	0.0141068	0.0156776	±	0.0157483		0.874073	0.422692	proteolysis involved in cellular protein catabolic process		3.4.25.1	29.5.11.20	protein.degradation.ubiquitin.proteasom
Cre10.g461250.t1.1	20.58	11	719	78.4654	5.96045	0.0295327	±	0.017326		0.0363022	±	0.0131217	0.0268305	±	0.00991835	0.0106936	±	0.00668249		0.0455618	±	0.00691848	0.0311773	±	0.0205679		0.0985115	0.0838722	Vesicle-fusing ATPase.		3.6.4.6	29.5.11.20	protein.degradation.ubiquitin.proteasom
Cre08.g382650.t1.3	7.26	3	758	80.1124	5.32568	0	±	0		0	±	0	0	±	0	0	±	0		0	±	0	0.00933827	±	0.00608813		0.000820294	0.00286385	Bi-ubiquitin			29.5.11.1	protein.degradation.ubiquitin.ubiquitin
g11496.t1	77.52	5	685	76.7864	7.66455	0.0208907	±	0.01552		0.0220358	±	0.00806872	0.0316376	±	0.0263545	0.0449505	±	0.0252299		0.0320191	±	0.0123966	0.0573786	±	0.0261472		0.259178	0.16519	Ubiquitin			29.5.11.1	protein.degradation.ubiquitin.ubiquitin
Cre02.g080350.t1.3	9.52	5	945	99.0678	5.16064	0.00322581	±	0.00558727		0.0162082	±	0.00162508	0.00804776	±	0.000476411	0.0148189	±	0.00647946		0.0120696	±	0.00754952	0.00598459	±	0.00641274		0.0528893	0.0542846	Ubiquitin thiolesterase.		3.1.2.15	29.5.11.5	protein.degradation.ubiquitin.ubiquitin protease
g8681.t1	21.21	5	264	28.3987	6.06201	0.0517629	±	0.00528289		0.0308483	±	0.0212428	0.0573793	±	0.0188877	0.0131164	±	0.0132095		0.0404828	±	0.0318257	0.0673564	±	0.0542975		0.273924	0.172201	adenyl-nucleotide exchange factor activity			29.6	protein.folding
g3930.t1	48.18	16	413	44.6673	5.49072	0.425764	±	0.0984706		0.448082	±	0.0326281	0.322633	±	0.0680611	0.465718	±	0.103341		0.358553	±	0.0573089	0.342148	±	0.0790396		0.157283	0.116756	Cyclophilin type peptidyl-prolyl cis-trans isomerase		5.2.1.8.	29.6	protein.folding
g8378.t1	22.22	4	216	22.7602	7.18115	0.0657977	±	0.0643274		0.102943	±	0.0704221	0.0176073	±	0.0177018	0.0413621	±	0.0415344		0.0365368	±	0.0420966	0.0627298	±	0.0441368		0.411371	0.235224	Chaperonin 20	CPN20		29.6	protein.folding
Cre12.g505850.t1.2	18.49	3	238	25.7346	8.32373	0.0497018	±	0.0338734		0.0880641	±	0.0644426	0.0632588	±	0.0371034	0.0699829	±	0.0413999		0.0838059	±	0.0215465	0.0621504	±	0.0402275		0.871948	0.422285	Chaperonin 23	CPN23		29.6	protein.folding
g5049.t2	26.36	19	937	98.7347	6.48096	0.111222	±	0.0283641		0.0664567	±	0.0137756	0.081396	±	0.00979657	0.0686465	±	0.0162442		0.0799284	±	0.0179469	0.116499	±	0.0266075		0.0227555	0.0303734	Chaperonin 60A			29.6	protein.folding
Cre17.g741450.t1.2	29.09	11	581	62.0335	6.69775	0.0855	±	0.0142175		0.093925	±	0.0108996	0.0759855	±	0.0179428	0.0392918	±	0.0267319		0.087598	±	0.00578531	0.091122	±	0.0154842		0.00722801	0.0126848	Chaperonin 60B1	CPN60B1		29.6	protein.folding
Cre07.g339150.t1.1	49.22	22	577	61.6993	5.5542	0.178586	±	0.0453753		0.159713	±	0.0120026	0.150183	±	0.0238065	0.108362	±	0.0337571		0.175406	±	0.0226176	0.184952	±	0.0351316		0.0670302	0.0637094	Chaperonin 60B2	CPN60B2		29.6	protein.folding
Cre06.g309100.t1.2	40.28	17	571	60.429	6.15088	0.12182	±	0.0239225		0.0800843	±	0.0107407	0.100535	±	0.0332284	0.0921972	±	0.0133905		0.0843124	±	0.00795123	0.0810267	±	0.0101598		0.106591	0.0882939	Chaperonin 60C	CPN60C		29.6	protein.folding
Cre07.g341600.t1.2	55.81	11	258	28.0112	5.33838	0.103198	±	0.0309831		0.0926558	±	0.0453608	0.094667	±	0.0204103	0.0341199	±	0.0366918		0.103307	±	0.0183989	0.0908399	±	0.0273029		0.111906	0.0913871	GrpE nucleotide release factor			29.6	protein.folding
Cre12.g534700.t1.2	17.21	3	215	23.4479	5.8208	0.0659154	±	0.0498567		0.0712409	±	0.0071428	0.0540645	±	0.0207236	0.0771961	±	0.0320747		0.0715621	±	0.0280578	0.0658456	±	0.0429284		0.970952	0.463466	Peptidyl-prolyl cis-trans isomerase, FKBP-type		5.2.1.8	29.6	protein.folding
Cre07.g315700.t1.2	8.91	1	247	25.4643	9.84717	0.0603964	±	0.0398472		0.0338712	±	0.0246114	0.0541943	±	0.0146213	0.0224776	±	0.0132971		0.0208189	±	0.0124955	0.0312283	±	0.0313691		0.302449	0.1858	Peptidyl-prolyl cis-trans isomerase, FKBP-type		5.2.1.8	29.6	protein.folding
Cre16.g675500.t1.2	8.57	1	175	18.2606	9.71533	0.0459116	±	0.0286742		0.015089	±	0.0184802	0.0321568	±	0.018716	0.0317256	±	0.0187679		0.0293845	±	0.0176365	0.040448	±	0.0263703		0.632237	0.324341	Peptidyl-prolyl cis-trans isomerase, FKBP-type		5.2.1.8	29.6	protein.folding
g1895.t1	14.52	2	186	20.858	9.14404	0.0598033	±	0.048237		0.0527603	±	0.0103391	0	±	0	0.0197553	±	0.0201236		0.00744993	±	0.0129037	0.00967062	±	0.01675		0.0224155	0.0293715	Peptidyl-prolyl cis-trans isomerase, FKBP-type		5.2.1.8	29.6	protein.folding
Cre12.g530300.t1.2	21.15	3	208	21.7574	9.11475	0.0148504	±	0.0257217		0.0452215	±	0.0363312	0.0524643	±	0.0377306	0.00762133	±	0.0132005		0.00666196	±	0.0115389	0.0185418	±	0.0186254		0.180387	0.12837	Peptidyl-prolyl cis-trans isomerase, FKBP-type		5.2.1.8	29.6	protein.folding
Cre10.g439100.t1.2	24.14	9	551	59.2879	5.57959	0.0618738	±	0.0303484		0.0530272	±	0.0141372	0.0208175	±	0.00734871	0.0148688	±	0.00280278		0.0547845	±	0.0204097	0.0481719	±	0.00274516		0.00985379	0.0165597	T-complex protein 1, alpha subunit			29.6	protein.folding
Cre03.g156750.t1.2	4.29	2	536	59.0114	5.92236	0	±	0		0.00985289	±	0.0120673	0.00680693	±	0.0117899	0	±	0		0.0106397	±	0.00665513	0.00335585	±	0.0058125		0.392437	0.226301	T-complex protein 1, epsilon subunit			29.6	protein.folding
Cre01.g026550.t1.1	10.93	5	567	61.3876	7.43018	0.0227854	±	0.0153449		0.00504904	±	0.00618379	0.0171223	±	0.0113335	0.0129612	±	0.0132028		0.0337226	±	0.011283	0.0508993	±	0.0130047		0.00287678	0.0066591	T-complex protein 1, eta subunit			29.6	protein.folding
Cre10.g443250.t1.2	8.29	4	555	60.7323	6.39209	0.0054926	±	0.00951347		0.0302054	±	0.0110495	0.00696453	±	0.0069864	0.0115238	±	0.0118684		0.0240968	±	0.0160747	0.0245551	±	0.0255961		0.241865	0.158075	T-complex protein 1, gamma subunit	CCT3		29.6	protein.folding
Cre03.g168450.t1.2	21.51	9	544	57.4944	5.2876	0.0718357	±	0.0292925		0.0461952	±	0.00153784	0.0347833	±	0.0154059	0.0376471	±	0.0275313		0.0753912	±	0.0181676	0.0871875	±	0.00988039		0.0152842	0.0219964	T-complex protein 1, theta subunit			29.6	protein.folding
Cre09.g397200.t1.2	20.48	7	547	59.7731	6.55127	0.0180455	±	0.0106066		0.0227678	±	0.00471948	0.0421689	±	0.0286379	0.0421212	±	0.0224101		0.0522445	±	0.0185958	0.00965205	±	0.0101101		0.0592904	0.0581465	T-complex protein 1, zeta subunit			29.6	protein.folding
g14198.t1	13.47	2	193	20.4205	9.17334	0.0098303	±	0.0170266		0.0148332	±	0.0181669	0	±	0	0.0287667	±	0.0170176		0.0316362	±	0.0187408	0	±	0		0.0556919	0.0563302				29.6.3.1	protein.folding.immunophilins (IMM).FKBPs
Cre01.g001750.t1.2	7.12	3	548	60.292	5.2749	0.0215486	±	0.0166622		0.0410395	±	0.00742715	0.00372456	±	0.00645112	0	±	0		0.0075507	±	0.00768804	0	±	0		6.12472e-05	0	Chloroplast trigger factor	TIG1		29.6.1	protein.folding.prefoldin and trigger factor
Cre07.g342250.t1.2	6.21	1	145	16.2906	8.104	0	±	0		0	±	0	0	±	0	0.0382895	±	0.022651		0	±	0	0	±	0		0.000268556	0	Prefoldin molecular chaperone, subunit 2			29.6.1	protein.folding.prefoldin and trigger factor
Cre12.g523300.t1.2	2.66	1	601	66.1657	8.83643	0	±	0		0	±	0	0.0033961	±	0.00588222	0.0057616	±	0.00580249		0.0101594	±	0.00601826	0	±	0		0.0404945	0.0445973	Glycosyltransferase		2.4.-	29.7	protein.glycosylation
Cre01.g050850.t1.2	9.72	6	885	95.4588	6.45557	0	±	0		0.00621851	±	0.00381735	0.0150223	±	0.00694486	0.0218577	±	0.00737229		0.0231711	±	0.00558373	0.018484	±	0.00547267		0.000272633	0	BRI1-Suppressor 1-like (phosphatase)	BSU1	3.1.3.16	29.4	protein.postranslational modification
Cre02.g120250.t1.2	7.67	4	743	79.6065	8.89502	0.034858	±	0.0185501		0.0357704	±	0.0105426	0.0128599	±	0.0131295	0	±	0		0.00824369	±	0.00923684	0.0131512	±	0.0140358		0.0102537	0.0165597	Calcium/calmodulin-dependent protein kinase		2.7.11.17	29.4	protein.postranslational modification
Cre17.g705000.t1.2	9.95	4	613	67.4055	5.77002	0.0536718	±	0.025305		0.0523341	±	0.00752258	0.0256215	±	0.016973	0.0423353	±	0.00948778		0.0369556	±	0.0119499	0.0407882	±	0.0109344		0.254934	0.163639	Calcium-dependent protein kinase		2.7.11.1	29.4	protein.postranslational modification
Cre12.g549750.t1.2	13.81	4	333	38.4077	9.23193	0.00569744	±	0.00986826		0	±	0	0.0285907	±	0.0185802	0.0341236	±	0.0136954		0.0284068	±	0.0116454	0.0375423	±	0.0100643		0.00447896	0.00834607	Casein kinase-related Ser/Thr kinase		2.7.11.1	29.4	protein.postranslational modification
Cre06.g257850.t1.2	14.44	3	374	39.5695	5.08447	0.0133319	±	0.0140728		0.0262391	±	0.00514189	0.0250461	±	0.00734992	0.0219056	±	0.00412923		0.0448437	±	0.0103112	0.0327336	±	0.00635501		0.00689854	0.0126848	catalytic activity		3.1.3.16	29.4	protein.postranslational modification
Cre09.g410600.t1.3	6.37	2	361	38.6747	4.77979	0.00525554	±	0.00910286		0.00793021	±	0.00971249	0.00993458	±	0.00993756	0.0191841	±	0.0193202		0.020752	±	0.00383984	0.0203259	±	0.0206255		0.563684	0.297385	catalytic activity		3.1.3.16	29.4	protein.postranslational modification
Cre03.g199050.t1.2	5.99	5	901	99.6895	8.52881	0	±	0		0	±	0	0.0107061	±	0.00429606	0.0249598	±	0.00632724		0.0140219	±	0.00279429	0	±	0		6.09189e-08	0	cGMP-dependent protein kinase		2.7.11.12	29.4	protein.postranslational modification
Cre02.g076900.t1.1	9.06	7	1027	114.698	6.80029	0	±	0		0.00257115	±	0.00314901	0.00903209	±	0.0077191	0.0158268	±	0.0141079		0.01056	±	0.0030705	0	±	0		0.0534985	0.0542846	cGMP-dependent protein kinase		2.7.11.11	29.4	protein.postranslational modification
Cre12.g493250.t1.2	21.11	11	720	80.9748	8.14795	0.0369794	±	0.0111023		0.0289169	±	0.00678214	0.037016	±	0.0233889	0.035308	±	0.0161776		0.0290675	±	0.00612385	0.0331104	±	0.0158164		0.96054	0.459895	cGMP-dependent protein kinase		2.7.11.12	29.4	protein.postranslational modification
Cre16.g663200.t1.3	11.6	5	707	79.6074	8.95361	0.0349759	±	0.0153733		0.0237115	±	0.0086739	0.0162241	±	0.00572721	0.0199213	±	0.0126756		0.0278378	±	0.0148155	0.0202268	±	0.00192264		0.385241	0.223674	Flagellar Associated Protein, cyclic nucleotide dependent protein kinase		2.7.11.12	29.4	protein.postranslational modification
Cre12.g511850.t1.2	10.57	3	492	54.8054	9.26123	0.0378273	±	0.0103281		0.0257647	±	0.00665827	0.034623	±	0.00594187	0.0294876	±	0.0102117		0.0259988	±	0.0151789	0.0387978	±	0.0162092		0.58178	0.304676	Glycogen Synthase Kinase		2.7.11.26	29.4	protein.postranslational modification
Cre06.g273000.t1.2	12.88	1	132	14.4805	6.96143	0	±	0		0.0216879	±	0.0265622	0.0133494	±	0.0231219	0.0462382	±	0.0291379		0.0177969	±	0.0308251	0	±	0		0.176947	0.127224	HIT domain			29.4	protein.postranslational modification
Cre12.g508900.t1.2	7.73	2	375	42.5022	7.79639	0.0132964	±	0.0140353		0.0261691	±	0.00512818	0.0197055	±	0.0133469	0.0338957	±	0.0155305		0.0152077	±	0.00951239	0.0205691	±	0.0206618		0.508853	0.275752	Mitogen-Activated Protein Kinase	MAPK6	2.7.11.24	29.4	protein.postranslational modification
Cre05.g232750.t1.2	8.76	4	525	57.8819	4.91943	0.0143393	±	0.0143402		0.0186922	±	0.00366298	0.0180791	±	0.0150011	0.0177275	±	0.0156829		0.0206574	±	0.00600648	0.0174026	±	0.011857		0.993195	0.472731	NimA-related protein kinase		2.7.11.1	29.4	protein.postranslational modification
Cre10.g464850.t1.2	7.31	1	260	27.7199	8.00146	0.0260847	±	0.0263496		0.016577	±	0.0203026	0	±	0	0.0242893	±	0.0151538		0.00532957	±	0.00923108	0.0198614	±	0.0216119		0.417243	0.237912	Peptide methionine sulfoxide reductase		1.8.4.11	29.4	protein.postranslational modification
Cre01.g030200.t1.2	12.97	4	424	45.7235	5.38916	0.0144747	±	0.0144753		0	±	0	0	±	0	0	±	0		0.021411	±	0.0207614	0	±	0		0.0652703	0.0622127	Phosphoprotein phosphatase 2C delta		3.1.3.16	29.4	protein.postranslational modification
Cre03.g199000.t1.2	27.5	14	749	81.3441	8.47021	0.0936761	±	0.0154609		0.0741965	±	0.0252764	0.0583258	±	0.0261863	0.0550521	±	0.00932841		0.0692943	±	0.0170248	0.0711851	±	0.0154118		0.223658	0.150214	Phototropin	PHT1	2.7.11.1	29.4	protein.postranslational modification
Cre11.g477300.t1.3	18.29	9	585	64.688	5.46533	0.129257	±	0.0105183		0.107204	±	0.00282431	0.0878312	±	0.0273695	0.0895037	±	0.0148626		0.0825684	±	0.0129827	0.0973369	±	0.00855561		0.013177	0.0197784	protein binding			29.4	protein.postranslational modification
g14921.t1	24.53	6	322	36.3227	8.25049	0.0212512	±	0.0215024		0.0304764	±	0.00597226	0.017953	±	0.0104445	0.0230729	±	0.0166415		0.0299344	±	0.027123	0.038741	±	0.0325586		0.850529	0.414037	protein kinase		2.7.-	29.4	protein.postranslational modification
Cre08.g382800.t1.2	6.71	4	686	75.7166	6.13818	0.0189806	±	0.0128648		0.0181545	±	0.0037632	0.0085175	±	0.00493901	0	±	0		0.0158093	±	0.0045968	0.0138661	±	0.014115		0.099998	0.0841338	protein phosphorylation		2.7.11.1	29.4	protein.postranslational modification
Cre02.g117050.t1.3	3.55	3	1521	153.888	6.72705	0.00124737	±	0.00216051		0.00804191	±	0.00553131	0.00494006	±	0.00588092	0.00524715	±	0.00363984		0.00573112	±	0.0074622	0.00135303	±	0.00234352		0.514251	0.277431	protein phosphorylation		2.7.11.1	29.4	protein.postranslational modification
Cre12.g483650.t1.2	7.64	3	458	50.416	8.92432	0	±	0		0.0120161	±	0.00737631	0.0166051	±	0.000982988	0.0168596	±	0.0200984		0.0142532	±	0.00884106	0.00392737	±	0.00680241		0.231233	0.153499	protein phosphorylation		2.7.11.1	29.4	protein.postranslational modification
Cre16.g664850.t1.1	5.03	3	954	102.532	7.26904	0	±	0		0.00576874	±	0.00354125	0.00405169	±	0.00406442	0.0100274	±	0.00602054		0.00539023	±	0.00323521	0	±	0		0.0225744	0.0303734	protein phosphorylation		2.7.11.1	29.4	protein.postranslational modification
Cre12.g544400.t1.2	2.72	1	919	89.1929	6.96143	0	±	0		0	±	0	0.00222095	±	0.0038468	0.00514687	±	0.00521636		0.00771334	±	0.00462186	0.00366184	±	0.00634249		0.213103	0.145782	protein phosphorylation		2.7.11.1	29.4	protein.postranslational modification
Cre07.g328900.t1.2	5.37	2	484	53.9499	6.21436	0.00391993	±	0.00678953		0	±	0	0.0110506	±	0.0121157	0.0169271	±	0.00319077		0.0069291	±	0.00713494	0.0037164	±	0.00643699		0.0942049	0.0808556	protein phosphorylation		2.7.11.1	29.4	protein.postranslational modification
g1227.t1	7.53	3	478	53.9286	6.93213	0.0181575	±	0.0118343		0.0115133	±	0.00706768	0.00426999	±	0.00739584	0	±	0		0.00953969	±	0.00997297	0.023177	±	0.0135732		0.0684338	0.0643253	Ser/Thr specific protein phosphatase 2A, regulatory subunit B		3.1.3.16	29.4	protein.postranslational modification
Cre12.g537400.t1.3	1.33	1	980	100.709	9.15869	0	±	0		0	±	0	0.00208271	±	0.00360736	0.0040477	±	0.00405922		0.00764435	±	0.00141447	0	±	0		0.00321436	0.0066591	Serine/threonine protein kinase		2.7.11.1	29.4	protein.postranslational modification
g4366.t1	11.78	2	314	35.3733	5.24951	0.00604219	±	0.0104654		0.00911722	±	0.0111663	0.0184104	±	0.0107106	0.0294528	±	0.0241714		0.0282712	±	0.00481015	0.0122825	±	0.0123378		0.214586	0.146465	Serine/threonine protein phosphatase 2A, catalytic subunit		3.1.3.16	29.4	protein.postranslational modification
Cre06.g308350.t1.2	7.82	2	307	35.3153	5.16064	0	±	0		0.0233643	±	0.0151562	0.0130904	±	0.0130936	0.0379655	±	0.00805264		0.0185761	±	0.0116194	0.0458244	±	0.0313392		0.0318635	0.0386264	Serine/threonine protein phosphatase 6 homolog, metallophosphoesterase		3.1.3.16	29.4	protein.postranslational modification
g9684.t1	13.33	3	315	35.6527	5.71924	0.0413354	±	0.0280167		0.0584185	±	0.0315164	0.0120736	±	0.0121384	0.0360735	±	0.014478		0.0356392	±	0.014644	0.00571027	±	0.00989048		0.0485781	0.0514874	Serine/threonine protein phosphatase PP2A, metallophosphoesterase		3.1.3.16	29.4	protein.postranslational modification
Cre06.g292550.t1.2	7.24	2	304	34.8254	5.21143	0.00624095	±	0.0108096		0.0322809	±	0.00632588	0.00650556	±	0.011268	0.0182631	±	0.0108039		0	±	0	0.0118338	±	0.0204967		0.0441838	0.0471841	Serine/threonine protein phosphatase, metallo-dependent phosphatase		3.1.3.16	29.4	protein.postranslational modification
Cre12.g513600.t1.2	6.57	2	396	42.8014	4.97021	0	±	0		0	±	0	0	±	0	0	±	0		0.0234345	±	0.00810953	0.0182372	±	0.0121174		0.000102699	0	suppressor of G2 allele of SKP1			29.4	protein.postranslational modification
g3644.t1	1.29	1	774	76.8601	5.60498	0.00245123	±	0.00424565		0	±	0	0.00235692	±	0.00408231	0.00242569	±	0.00420142		0.00664377	±	0.00398759	0	±	0		0.222784	0.150214	Tyrosine kinase specific for activated (GTP-bound) p21cdc42Hs		2.7.11.25	29.4	protein.postranslational modification
Cre01.g054800.t1.2	9.04	8	1272	134.941	7.03467	0.0092517	±	0.00208063		0.0142168	±	0.0120348	0.00442409	±	0.00257492	0.00536103	±	0.00562706		0.0069789	±	0.00118741	0.0221601	±	0.0142694		0.115073	0.0927981				29.4	protein.postranslational modification
Cre02.g076250.t1.1	26.55	14	776	85.3023	6.26514	0.155006	±	0.0240874		0.116212	±	0.0276598	0.0878068	±	0.0150691	0.0654921	±	0.0142371		0.101693	±	0.0247367	0.115808	±	0.0347589		0.00709305	0.0126848	Chloroplast elongation factor G	EFG1	3.6.5.3	29.2.4	protein.synthesis.elongation
Cre12.g516200.t1.2	33.73	27	845	94.1486	5.88428	0.0985585	±	0.0302849		0.165188	±	0.0328129	0.132081	±	0.0361679	0.185663	±	0.0240184		0.170363	±	0.032651	0.148648	±	0.0145137		0.0241877	0.0314663	Elongation Factor 2	EFG2	3.6.5.3	29.2.4	protein.synthesis.elongation
Cre17.g737250.t1.2	11.32	8	989	109.175	5.12256	0	±	0		0.00266994	±	0.00327	0.00184455	±	0.00319485	0.014241	±	0.0090613		0.0042033	±	0.00728033	0	±	0		0.0272777	0.0343512	Elongation factor EF-Tu-like protein		3.6.5.3	29.2.4	protein.synthesis.elongation
Cre06.g263450.t1.2	56.59	35	463	50.7923	8.54346	1.07548	±	0.20254		0.833497	±	0.0713386	0.911956	±	0.153035	0.706965	±	0.0900134		0.738853	±	0.121053	0.91992	±	0.117475		0.0342221	0.0401124	Elongation factor Tu GTP binding domain		3.6.5.3	29.2.4	protein.synthesis.elongation
P17746	64.83	23	418	45.7147	6.30322	0.635005	±	0.133781		0.517269	±	0.0699134	0.410172	±	0.0592457	0.182673	±	0.043345		0.291857	±	0.0414416	0.532482	±	0.0758122		1.02336e-05	0	Elongation factor Tu, chloroplastic OS=Chlamydomonas reinhardtii GN=tufA PE=3 SV=1 - [EFTU_CHLRE]		3.6.5.3	29.2.4	protein.synthesis.elongation
Cre06.g284750.t1.2	6.79	3	574	62.7451	5.49072	0.00330531	±	0.00572497		0.0046003	±	0.0056342	0.0129821	±	0.00901942	0.00363982	±	0.00630435		0.00962277	±	0.00604578	0.00717061	±	0.0124199		0.629722	0.32377	Elongation factor-like protein		3.6.5.3	29.2.4	protein.synthesis.elongation
g12799.t1	20.14	14	1013	108.703	4.60205	0.0497144	±	0.0153354		0.0344952	±	0.00250471	0.0352474	±	0.00670464	0.0255717	±	0.00592093		0.0489765	±	0.0161305	0.0428356	±	0.0115206		0.0959655	0.0819007	Mitochondrial translation elongation factor EF-Tsmt, catalyzes nucleotide exchange on EF-Tumt		3.6.5.3	29.2.4	protein.synthesis.elongation
Cre06.g259150.t1.2	9.89	3	445	47.991	7.84033	0	±	0		0	±	0	0.0172298	±	0.0116266	0.0113437	±	0.012065		0.00442246	±	0.00765993	0.00866674	±	0.00870581		0.127081	0.100483	Mitochondrial translation factor Tu		3.6.5.3	29.2.4	protein.synthesis.elongation
Cre15.g635600.t1.2	37.31	6	201	21.3193	4.38623	0.138998	±	0.0915629		0.23344	±	0.0674629	0.178725	±	0.0509318	0.160767	±	0.079921		0.182661	±	0.0463166	0.18846	±	0.0422859		0.634421	0.324683	NASCENT POLYPEPTIDE ASSOCIATED COMPLEX ALPHA SUBUNIT-RELATED	NAC1	5.3.99.3	29.2.4	protein.synthesis.elongation
Cre16.g691000.t1.2	18.06	3	216	23.8624	9.01221	0.0577489	±	0.0378724		0.0444036	±	0.0276065	0.0609685	±	0.0136899	0.0379291	±	0.00714968		0.0455586	±	0.0242467	0.0178551	±	0.0179356		0.310836	0.190056	Organellar elongation factor P			29.2.4	protein.synthesis.elongation
Cre02.g098450.t1.2	7.36	2	462	50.0366	8.646	0.0387564	±	0.0154419		0.0331532	±	0.00332403	0.0248278	±	0.00876437	0.0189267	±	0.0166632		0.0242994	±	0.00998456	0.042381	±	0.0122878		0.169385	0.122803	Putative eukaryotic translation initiation factor 2 subunit 3, eIF2 gamma subunit			29.2.4	protein.synthesis.elongation
Cre07.g335200.t1.1	7.47	3	683	74.2427	6.68311	0	±	0		0	±	0	0	±	0	0	±	0		0.0115866	±	0.00863552	0	±	0		0.0033124	0.0066591	Translation elongation factor EFG/EF2 related to membrane GTP-binding protein LepA		3.6.5	29.2.4	protein.synthesis.elongation
Cre02.g097400.t1.2	6.67	1	165	18.0627	5.13525	0.126993	±	0.0659164		0.145072	±	0.0552001	0.0477822	±	0.0350536	0.083301	±	0.0141151		0.0799657	±	0.0268963	0.176711	±	0.0986075		0.107071	0.0882939	Eukaryotic initiation factor, eIF-5A		2.5.1.46	29.2.3	protein.synthesis.initiation
Cre02.g103550.t1.2	11.35	1	141	16.4453	5.79541	0	±	0		0	±	0	0	±	0	0	±	0		0.0364701	±	0.0218893	0	±	0		0.000318828	0	Eukaryotic translation initiation factor 1A, eIF-1A		2.5.1.46	29.2.3	protein.synthesis.initiation
Cre12.g531550.t1.2	8.33	2	276	30.6417	6.43018	0	±	0		0	±	0	0	±	0	0	±	0		0.0200126	±	0.0125735	0.0265856	±	0.0269776		0.0371676	0.0424182	Eukaryotic translation initiation factor 2, beta subunit	EIF2B	2.5.1.46	29.2.3	protein.synthesis.initiation
Cre13.g564250.t1.2	14.62	9	1033	116.137	9.18799	0.005451	±	0.00600282		0.00928478	±	0.00577251	0.0106855	±	0.00776321	0.0138394	±	0.00446371		0.0307587	±	0.00411402	0.0220472	±	0.0151919		0.0129331	0.0197784	Eukaryotic translation initiation factor 3, subunit A		2.5.1.46	29.2.3	protein.synthesis.initiation
Cre03.g190100.t1.1	13.37	7	718	82.7101	5.68115	0.0147869	±	0.00867507		0.0176549	±	0.00456249	0.020884	±	0.00660475	0.018034	±	0.0101033		0.0225745	±	0.014103	0.0269092	±	0.00657945		0.643516	0.328652	Eukaryotic translation initiation factor 3, subunit B		2.5.1.46	29.2.3	protein.synthesis.initiation
Cre05.g242300.t1.2	22.22	9	567	61.6149	6.68311	0.0175878	±	0.0185652		0.0190203	±	0.0150074	0.0265552	±	0.00883207	0.0229786	±	0.0153254		0.0580924	±	0.0145654	0.033347	±	0.0263969		0.0901013	0.0781514	Eukaryotic translation initiation factor 3, subunit D	EIF3D	2.5.1.46	29.2.3	protein.synthesis.initiation
Cre12.g498100.t1.2	8.88	3	428	49.3274	5.85889	0.00443282	±	0.00767788		0.0128584	±	0.00789334	0.00462077	±	0.00800341	0.0173586	±	0.01252		0.0179226	±	0.0133977	0.00901098	±	0.0090516		0.408673	0.234631	Eukaryotic translation initiation factor 3, subunit E		2.5.1.46	29.2.3	protein.synthesis.initiation
g16132.t1	16.97	4	330	37.2869	5.04639	0.00936026	±	0.0162124		0.0253521	±	0.0184213	0.005993	±	0.0103802	0.0184953	±	0.0116552		0.028665	±	0.0117513	0.0163521	±	0.0283227		0.576716	0.302928	Eukaryotic translation initiation factor 3, subunit H		2.5.1.46	29.2.3	protein.synthesis.initiation
Cre12.g515650.t1.2	20.55	3	219	24.2336	7.7085	0.0366873	±	0.0229132		0.0578823	±	0.0149583	0.035016	±	0.0264607	0.0627611	±	0.0106347		0.0829097	±	0.0100808	0.0623988	±	0.0337129		0.113676	0.092093	Eukaryotic translation initiation factor 3, subunit K		2.5.1.46	29.2.3	protein.synthesis.initiation
Cre12.g529950.t1.2	14.13	5	644	70.3522	5.43994	0	±	0		0	±	0	0	±	0	0	±	0		0.0180878	±	0.00951689	0.0031956	±	0.00553493		0.000474358	0	Eukaryotic translation initiation factor 4, gamma subunit	EIF4G	2.5.1.46	29.2.3	protein.synthesis.initiation
Cre03.g199900.t1.2	23.76	4	202	23.0825	5.35107	0.0978326	±	0.048381		0.111335	±	0.0201489	0.113707	±	0.0304189	0.11267	±	0.0362001		0.130637	±	0.0439395	0.11359	±	0.0247612		0.928865	0.446924	Eukaryotic translation initiation factor 4E	EIF4E	2.5.1.46	29.2.3	protein.synthesis.initiation
Cre06.g251600.t1.2	18.2	6	467	51.7675	5.36377	0.0146529	±	0.014826		0.00922918	±	0.0113034	0	±	0	0	±	0		0.0320834	±	0.00593654	0.0381351	±	0.0310351		0.0220198	0.0293715	Eukaryotic translation initiation factor 5	EIF5	2.5.1.46	29.2.3	protein.synthesis.initiation
Cre13.g585150.t1.2	20.41	3	245	26.3434	4.62744	0.0508302	±	0.0448081		0.0175919	±	0.0215456	0.0227156	±	0.0242754	0.00647035	±	0.011207		0.0363219	±	0.0263396	0.0583687	±	0.00554819		0.152985	0.114716	Eukaryotic translation initiation factor 6	EIF6	2.5.1.46	29.2.3	protein.synthesis.initiation
Cre12.g502200.t1.2	1.21	1	828	89.9315	4.7417	0.0142128	±	0.00319634		0.0031891	±	0.00390583	0	±	0	0.00644952	±	0.00743841		0.00621048	±	0.00372753	0	±	0		0.00335202	0.0066591	Translation initiation factor 2B, epsilon subunit (eIF-2Bepsilon/GCD6)		3.6.5.-	29.2.3	protein.synthesis.initiation
g4529.t1	14.86	10	1198	129.558	5.89697	0.0124015	±	0.00522998		0.0333911	±	0.00878304	0.0339378	±	0.0227377	0.0302846	±	0.0107299		0.0554755	±	0.0062072	0.040964	±	0.0121285		0.0148977	0.0219964	Translation initiation factor 3, subunit c (eIF-3c)		3.6.5.-	29.2.3	protein.synthesis.initiation
Cre17.g696250.t1.3	1.92	3	1773	182.446	7.1665	0	±	0		0.00297865	±	0.00364809	0.00329555	±	0.00191098	0.00462081	±	0.000871027		0.0015631	±	0.00270737	0.00116072	±	0.00201043		0.179207	0.128032	Translation initiation factor 4F, ribosome/mRNA-bridging subunit (eIF-4G)		3.6.5.-	29.2.3	protein.synthesis.initiation
g9618.t1	4.92	1	366	40.1942	6.81494	0.00518374	±	0.0089785		0.00782188	±	0.0095798	0.00481455	±	0.00833905	0	±	0		0	±	0	0.0193399	±	0.0126087		0.0890078	0.0775597	eRF1 domain 2		3.1.-	29.2.5	protein.synthesis.release
Cre13.g587050.t1.2	10.5	4	438	49.1398	5.43994	0.0215191	±	0.0224287		0.0229124	±	0.0144436	0.0207496	±	0.0174089	0.0139348	±	0.00878128		0.0238407	±	0.0151663	0.044439	±	0.0121014		0.303009	0.186259	Eukaryotic release factor		3.1.-	29.2.5	protein.synthesis.release
Cre03.g156050.t1.2	14.5	3	269	28.6132	9.64209	0.0578537	±	0.0159822		0.0569397	±	0.00570893	0.0282719	±	0.00167364	0.0363492	±	0.00748401		0.0330006	±	0.00561482	0.0464743	±	0.0124587		0.00357575	0.00834607	Ribosome recycling factor	RRF		29.2.5	protein.synthesis.release
Cre09.g411100.t1.2	34.68	6	173	19.2959	9.979	0.0435152	±	0.043518		0.0152634	±	0.0186938	0.0207305	±	0.0207368	0.0244275	±	0.0259065		0.0730274	±	0.0145529	0.053641	±	0.0365069		0.15544	0.115622	Ribosomal protein S10, component of cytosolic 80S ribosome and 40S small subunit	RPS10		29.2.1.2.1.10	protein.synthesis.ribosomal protein.eukaryotic.40S subunit.S10
Cre07.g331900.t1.2	11.26	1	151	17.1083	10.5063	0.0125646	±	0.0217625		0	±	0	0.0397115	±	0.0435712	0.0124337	±	0.0215358		0.0340548	±	0.0204397	0.0349647	±	0.0366241		0.439493	0.247371	Ribosomal protein S13, component of cytosolic 80S ribosome and 40S small subunit			29.2.1.2.1.13	protein.synthesis.ribosomal protein.eukaryotic.40S subunit.S13
g11921.t1	38.56	6	153	16.2916	10.3159	0.0649136	±	0.038272		0.101562	±	0.0425346	0.111345	±	0.041559	0.153884	±	0.0742075		0.241155	±	0.036861	0.151487	±	0.0379482		0.00483199	0.00984206	40S ribosomal protein S14			29.2.1.2.1.14	protein.synthesis.ribosomal protein.eukaryotic.40S subunit.S14
Cre08.g360900.t1.2	36.55	5	145	16.619	10.5649	0.175683	±	0.0633398		0.180009	±	0.0650657	0.220026	±	0.0449947	0.178649	±	0.0413648		0.187681	±	0.024995	0.136024	±	0.0424747		0.500437	0.273104	Ribosomal protein S15, component of cytosolic 80S ribosome and 40S small subunit	RPS15		29.2.1.2.1.15	protein.synthesis.ribosomal protein.eukaryotic.40S subunit.S15
g14097.t1	23.24	3	142	15.9679	10.4624	0.0217527	±	0.0376768		0.0201606	±	0.0246916	0.0391836	±	0.0227304	0.0502621	±	0.0321389		0.0544666	±	0.0547719	0.0126672	±	0.0219402		0.586322	0.305893	intracellular			29.2.1.2.1.16	protein.synthesis.ribosomal protein.eukaryotic.40S subunit.S16
Cre12.g498250.t1.2	40.29	5	139	15.8904	10.1987	0.138822	±	0.0536503		0.168782	±	0.0487772	0.174354	±	0.0754375	0.123215	±	0.0587256		0.163589	±	0.0671964	0.143567	±	0.0499057		0.885375	0.427729	Ribosomal protein S17, component of cytosolic 80S ribosome and 40S small subunit	RPS17		29.2.1.2.1.17	protein.synthesis.ribosomal protein.eukaryotic.40S subunit.S17
Cre06.g272950.t1.3	38.56	7	153	17.5683	10.5942	0.0248006	±	0.042956		0.0614776	±	0.0493914	0.176795	±	0.0638867	0.177759	±	0.0354676		0.154918	±	0.0484522	0.0934662	±	0.00888435		0.00162209	0.00495106	Ribosomal protein S18, component of cytosolic 80S ribosome and 40S small subunit	RPS18		29.2.1.2.1.18	protein.synthesis.ribosomal protein.eukaryotic.40S subunit.S18
Cre02.g106600.t1.2	25.33	4	150	16.9869	9.96436	0.0332409	±	0.0350882		0.0351903	±	0.0609514	0.0624484	±	0.0183258	0.0509416	±	0.0397789		0.0922669	±	0.036704	0.0481462	±	0.0319899		0.489712	0.269253	Ribosomal protein S19, component of cytosolic 80S ribosome and 40S small subunit	RPS19		29.2.1.2.1.19	protein.synthesis.ribosomal protein.eukaryotic.40S subunit.S19
g877.t1	8.39	2	286	31.6566	10.3013	0.0130546	±	0.0226113		0.0184565	±	0.0319675	0.0204301	±	0.0118467	0.0407532	±	0.00864391		0.0461341	±	0.0155171	0.0117665	±	0.0203802		0.207602	0.143843	40S ribosomal protein S2/30S ribosomal protein S5			29.2.1.2.1.2	protein.synthesis.ribosomal protein.eukaryotic.40S subunit.S2
g15946.t1	19.83	2	121	13.2993	9.87646	0	±	0		0.0673054	±	0.046348	0.0768916	±	0.0516187	0.0631507	±	0.0493127		0.102928	±	0.0439999	0.0488815	±	0.0558827		0.178579	0.128032	40S ribosomal protein S20			29.2.1.2.1.20	protein.synthesis.ribosomal protein.eukaryotic.40S subunit.S20
Cre03.g203450.t1.2	36.59	2	82	9.09851	6.26514	0	±	0		0	±	0	0	±	0	0.108954	±	0.109408		0.129805	±	0.0920101	0.0438716	±	0.0759879		0.079811	0.0721265	Ribosomal protein S21, component of cytosolic 80S ribosome and 40S small subunit	RPS21		29.2.1.2.1.21	protein.synthesis.ribosomal protein.eukaryotic.40S subunit.S21
Cre12.g504200.t1.2	7.75	1	142	15.6665	10.3452	0.0351136	±	0.037065		0.0691085	±	0.0135427	0.0807778	±	0.0285151	0.0820804	±	0.0174096		0.0751109	±	0.0168365	0.0508587	±	0.0337922		0.227724	0.152059	Ribosomal protein S23, component of cytosolic 80S ribosome and 40S small subunit			29.2.1.2.1.23	protein.synthesis.ribosomal protein.eukaryotic.40S subunit.S23
Cre10.g456200.t1.2	9.16	1	131	15.1122	10.6235	0.0898333	±	0.0202028		0.12797	±	0.0468126	0.0875606	±	0.0309094	0.109131	±	0.0351986		0.10072	±	0.033877	0.109163	±	0.0103764		0.658145	0.33393	Ribosomal protein S24, component of cytosolic 80S ribosome and 40S small subunit			29.2.1.2.1.24	protein.synthesis.ribosomal protein.eukaryotic.40S subunit.S24
Cre08.g382500.t1.2	22.43	2	107	11.8105	10.3892	0	±	0		0	±	0	0.0520007	±	0.0301655	0.0148153	±	0.0256608		0.0535008	±	0.060563	0.0192333	±	0.0333131		0.197524	0.139034	Ribosomal protein S25, component of cytosolic 80S ribosome and 40S small subunit	RPS25		29.2.1.2.1.25	protein.synthesis.ribosomal protein.eukaryotic.40S subunit.S25
g12340.t1	43.64	3	55	6.38854	11.4292	0.090657	±	0.095695		0.152112	±	0.110528	0.174233	±	0.0659209	0.120136	±	0.0722594		0.262224	±	0.0851401	0.189884	±	0.0502219		0.216151	0.146872	small subunit ribosomal protein S28e			29.2.1.2.1.28	protein.synthesis.ribosomal protein.eukaryotic.40S subunit.S28
Cre02.g102250.t1.2	39.04	8	187	20.9653	9.83252	0.0264473	±	0.0278433		0.0665988	±	0.0138051	0.0572033	±	0.0627166	0.0801616	±	0.0674772		0.11633	±	0.0513089	0.0192378	±	0.0333209		0.174425	0.125686	Ribosomal protein S3, component of cytosolic 80S ribosome and 40S small subunit	RPS3		29.2.1.2.1.3	protein.synthesis.ribosomal protein.eukaryotic.40S subunit.S3
Cre13.g568650.t1.2	22.01	6	259	29.3126	9.80322	0.0889186	±	0.0512776		0.0859745	±	0.012371	0.117106	±	0.0367814	0.0997051	±	0.0383083		0.137792	±	0.0331196	0.0974341	±	0.0280194		0.48679	0.26821	Ribosomal protein S3a, component of cytosolic 80S ribosome and 40S small subunit	RPS3a		29.2.1.2.1.53	protein.synthesis.ribosomal protein.eukaryotic.40S subunit.S3A
Cre06.g308250.t1.2	23.75	6	261	29.465	9.979	0.0261399	±	0.0263723		0.0320544	±	0.0232913	0.0420535	±	0.0299787	0.0345391	±	0.0219437		0.0461741	±	0.0136215	0.0207785	±	0.0219527		0.774977	0.383187	Ribosomal protein S4, component of cytosolic 80S ribosome and 40S small subunit			29.2.1.2.1.4	protein.synthesis.ribosomal protein.eukaryotic.40S subunit.S4
g6744.t1	12.44	2	193	21.6245	9.71533	0.03514	±	0.0354969		0.0440988	±	0.0465776	0.0382879	±	0.0259332	0.061488	±	0.0173484		0.0265314	±	0.0267112	0.0541121	±	0.0143119		0.732384	0.364891	Ribosomal protein S7p/S5e			29.2.1.2.1.5	protein.synthesis.ribosomal protein.eukaryotic.40S subunit.S5
Cre09.g400650.t1.2	21.37	5	248	28.4175	10.4478	0	±	0		0	±	0	0.00710535	±	0.0123068	0.0252733	±	0.0437746		0.0319099	±	0.0237825	0	±	0		0.273738	0.172201	Ribosomal protein S6, component of cytosolic 80S ribosome and 40S small subunit	RPS6		29.2.1.2.1.6	protein.synthesis.ribosomal protein.eukaryotic.40S subunit.S6
g12607.t1	47.42	8	194	22.101	9.68604	0.096142	±	0.0269298		0.102315	±	0.0376497	0.195362	±	0.037716	0.177375	±	0.0907922		0.240201	±	0.0364339	0.140688	±	0.0507751		0.0195137	0.0273514	40S ribosomal protein S7			29.2.1.2.1.7	protein.synthesis.ribosomal protein.eukaryotic.40S subunit.S7
g6121.t1	36.54	7	208	23.8809	10.4331	0.104327	±	0.0191098		0.180693	±	0.00961208	0.198711	±	0.0490937	0.22465	±	0.0440126		0.249514	±	0.0170297	0.171534	±	0.0258565		0.000449977	0	Ribosomal protein S8e			29.2.1.2.1.8	protein.synthesis.ribosomal protein.eukaryotic.40S subunit.S8
Cre08.g359750.t1.2	33.68	6	190	22.117	10.4478	0.00998552	±	0.0172954		0.0579303	±	0.0355616	0.081522	±	0.0325742	0.104464	±	0.0115691		0.112157	±	0.0431571	0.0543575	±	0.0591485		0.0326406	0.0394424	Ribosomal protein S9, component of cytosolic 80S ribosome and 40S small subunit	RPS9		29.2.1.2.1.9	protein.synthesis.ribosomal protein.eukaryotic.40S subunit.S9
g10679.t1	15.41	4	279	30.6861	5.16064	0	±	0		0.0154481	±	0.01892	0.0337971	±	0.0107898	0.0388294	±	0.0214524		0.0382285	±	0.00856909	0.0189235	±	0.0198216		0.0356479	0.0414671	40S ribosomal protein SA (P40)/Laminin receptor 1			29.2.1.2.1.31	protein.synthesis.ribosomal protein.eukaryotic.40S subunit.SA
Cre09.g388200.t1.3	14.78	3	230	26.2206	10.0962	0.102332	±	0.0230136		0.0863002	±	0.0317567	0.0496014	±	0.0169192	0.0805308	±	0.0369694		0.0899383	±	0.0240149	0.074046	±	0.0405792		0.413845	0.236385	Ribosomal protein L10, component of cytosolic 80S ribosome and 60S large subunit	RPL10		29.2.1.2.2.10	protein.synthesis.ribosomal protein.eukaryotic.60S subunit.L10
g2068.t1	16.82	4	214	23.929	9.92041	0.0231105	±	0.0243303		0.105092	±	0.019019	0.0796063	±	0.0297127	0.0953251	±	0.0390193		0.132804	±	0.0159431	0.106009	±	0.0191824		0.00156211	0.00495106	60S ribosomal protein L10A			29.2.1.2.2.510	protein.synthesis.ribosomal protein.eukaryotic.60S subunit.L10A
Cre01.g027000.t1.2	26.4	5	178	20.4619	9.99365	0.104556	±	0.0285473		0.149311	±	0.0440064	0.106461	±	0.0205531	0.111506	±	0.0123491		0.10742	±	0.0359408	0.157111	±	0.0362868		0.179866	0.12837	Ribosomal protein L11, component of cytosolic 80S ribosome and 60S large subunit			29.2.1.2.2.11	protein.synthesis.ribosomal protein.eukaryotic.60S subunit.L11
g13020.t1	25.9	3	166	17.5935	9.05615	0.05983	±	0.0352748		0.134141	±	0.0193018	0.0700233	±	0.0268408	0.0652615	±	0.0360556		0.121105	±	0.0333038	0.106419	±	0.03309		0.0335766	0.0401124	Ribosomal protein			29.2.1.2.2.12	protein.synthesis.ribosomal protein.eukaryotic.60S subunit.L12
g15174.t1	34.86	6	218	24.4686	10.8872	0.108244	±	0.0253944		0.171385	±	0.035526	0.175133	±	0.0309982	0.155067	±	0.0213623		0.221961	±	0.0453186	0.154884	±	0.024407		0.0115925	0.0189274	intracellular			29.2.1.2.2.13	protein.synthesis.ribosomal protein.eukaryotic.60S subunit.L13
Cre12.g532550.t1.3	38.15	6	173	19.4099	11.312	0.0357097	±	0.061851		0.0636229	±	0.0390561	0.0854285	±	0.0578625	0.0947132	±	0.0178535		0.110636	±	0.0301054	0.0922286	±	0.056556		0.457979	0.255877	Ribosomal protein L13a, component of cytosolic 80S ribosome and 60S large subunit			29.2.1.2.2.513	protein.synthesis.ribosomal protein.eukaryotic.60S subunit.L13A
Cre17.g701200.t1.2	46.72	7	137	15.3317	10.3306	0.172242	±	0.0404085		0.202706	±	0.0175062	0.222057	±	0.0575797	0.256345	±	0.0804683		0.17122	±	0.0406798	0.318053	±	0.0673096		0.0313999	0.0377312	Ribosomal protein L14, component of cytosolic 80S ribosome and 60S large subunit	RPL14	3.6.5.3	29.2.1.2.2.14	protein.synthesis.ribosomal protein.eukaryotic.60S subunit.L14
Cre02.g091100.t1.2	17.67	3	232	27.1407	11.3853	0	±	0		0	±	0	0.00759537	±	0.0131556	0.017098	±	0.0171467		0.0281378	±	0.0174535	0.00887053	±	0.0153642		0.113508	0.092093	Ribosomal protein L15, component of cytosolic 80S ribosome and 60S large subunit			29.2.1.2.2.15	protein.synthesis.ribosomal protein.eukaryotic.60S subunit.L15
Cre13.g568900.t1.2	17.74	3	186	21.1321	10.3306	0.103743	±	0.0400935		0.0811535	±	0.0297154	0.0699773	±	0.0305955	0.120653	±	0.0396626		0.0976195	±	0.0118693	0.10604	±	0.033112		0.466426	0.258989	Ribosomal protein L17, component of cytosolic 80S ribosome and 60S large subunit	RPL17		29.2.1.2.2.17	protein.synthesis.ribosomal protein.eukaryotic.60S subunit.L17
g12294.t1	18.18	3	187	20.9167	11.1655	0.0101457	±	0.0175729		0.0588597	±	0.0361321	0.0297544	±	0.0172605	0.0650237	±	0.0216116		0.0667039	±	0.0542982	0.00961891	±	0.0166604		0.085769	0.0758505	Ribosomal protein L18e/L15			29.2.1.2.2.18	protein.synthesis.ribosomal protein.eukaryotic.60S subunit.L18
Cre01.g047750.t1.2	34.07	5	182	21.3581	10.4038	0.0608952	±	0.0486551		0.0984459	±	0.0778418	0.0611505	±	0.0318209	0.0869996	±	0.030556		0.0954567	±	0.0319208	0.0898808	±	0.0266116		0.82726	0.404787	Ribosomal protein L18a, component of cytosolic 80S ribosome and 60S large subunit		3.6.5.3	29.2.1.2.2.518	protein.synthesis.ribosomal protein.eukaryotic.60S subunit.L18A
Cre02.g075700.t1.2	13.5	3	200	23.4132	11.2827	0.0284587	±	0.049292		0.0563031	±	0.0468439	0.0933619	±	0.0510876	0.0687234	±	0.011645		0.0907861	±	0.0110384	0.0456818	±	0.0311246		0.275626	0.172862	Ribosomal protein L19, component of cytosolic 80S ribosome and 60S large subunit	RPL19		29.2.1.2.2.19	protein.synthesis.ribosomal protein.eukaryotic.60S subunit.L19
Cre06.g282500.t1.2	19.73	3	147	16.3891	10.1401	0	±	0		0.0667579	±	0.0130821	0.101143	±	0.0626363	0.073549	±	0.0515904		0.17476	±	0.0649748	0.0990446	±	0.0431559		0.00745705	0.0126848	Ribosomal protein L23a, component of cytosolic 80S ribosome and 60S large subunit			29.2.1.2.2.523	protein.synthesis.ribosomal protein.eukaryotic.60S subunit.L23A
g9686.t1	8.72	2	149	17.0254	11.0044	0.0789809	±	0.0177622		0.102797	±	0.0103067	0.0894137	±	0.043994	0.0762629	±	0.0306079		0.0940902	±	0.0187538	0.109787	±	0.0325054		0.65875	0.334205	ribosome			29.2.1.2.2.24	protein.synthesis.ribosomal protein.eukaryotic.60S subunit.L24
Cre01.g040000.t1.2	30.34	5	145	16.4632	10.5796	0	±	0		0.0297243	±	0.0364047	0.0243052	±	0.0420978	0.0326205	±	0.0330609		0.0669121	±	0.0445179	0.0356136	±	0.0387524		0.400347	0.23001	Ribosomal protein L26, component of cytosolic 80S ribosome and 60S large subunit			29.2.1.2.2.26	protein.synthesis.ribosomal protein.eukaryotic.60S subunit.L26
g2380.t1	25.85	5	147	16.3807	10.4331	0.0336438	±	0.0354197		0.0179631	±	0.0220002	0.0637228	±	0.0186998	0.0519812	±	0.0405907		0.10861	±	0.0379051	0.0631285	±	0.0429639		0.0705854	0.0660509	60s ribosomal protein L15/L27			29.2.1.2.2.527	protein.synthesis.ribosomal protein.eukaryotic.60S subunit.L27A
g11507.t1	24.6	3	126	13.4942	10.4185	0.0543087	±	0.0549505		0.0569273	±	0.0369281	0.0139851	±	0.024223	0.142248	±	0.0721391		0.104717	±	0.0352213	0.12387	±	0.0548853		0.0395989	0.0445973	Ribosomal Protein L28e family			29.2.1.2.2.28	protein.synthesis.ribosomal protein.eukaryotic.60S subunit.L28
Cre10.g417700.t1.2	16.32	7	386	43.4812	10.2134	0.0145878	±	0.0160646		0.0074166	±	0.00908344	0.0430108	±	0.0233803	0.0402634	±	0.0179593		0.0819069	±	0.0222499	0.0146514	±	0.0156996		0.000766685	0.00286385	Ribosomal protein L3, component of cytosolic 80S ribosome and 60S large subunit			29.2.1.2.2.3	protein.synthesis.ribosomal protein.eukaryotic.60S subunit.L3
Cre10.g420750.t1.2	28.18	4	110	11.9933	9.53955	0.135064	±	0.0569592		0.202431	±	0.0291282	0.225968	±	0.0418269	0.204444	±	0.0518258		0.276453	±	0.0720228	0.186129	±	0.108678		0.232163	0.154023	Ribosomal protein L30, component of cytosolic 80S ribosome and 60S large subunit			29.2.1.2.2.30	protein.synthesis.ribosomal protein.eukaryotic.60S subunit.L30
g11264.t1	22.22	2	108	12.0506	10.6382	0.0461679	±	0.0487336		0.0908649	±	0.0178062	0.0704179	±	0.0041686	0.0758583	±	0.0142994		0.100217	±	0.0691468	0.0668697	±	0.0444304		0.6494	0.33028	60S ribosomal protein L35A/L37			29.2.1.2.2.535	protein.synthesis.ribosomal protein.eukaryotic.60S subunit.L35A
g12015.t1	15.31	3	98	11.1195	11.6636	0	±	0		0	±	0	0.13438	±	0.0301736	0.0779718	±	0.0608861		0.114776	±	0.0413105	0.115692	±	0.0924929		0.00894477	0.0154285	60S ribosomal protein L36			29.2.1.2.2.36	protein.synthesis.ribosomal protein.eukaryotic.60S subunit.L36
Cre06.g257150.t1.2	19.57	1	92	10.2704	10.4478	0.127915	±	0.028767		0.106667	±	0.0209029	0.0628356	±	0.0365556	0.089051	±	0.0167862		0.081429	±	0.0150672	0.0911486	±	0.0589757		0.289212	0.179924	Ribosomal protein L37a, component of cytosolic 80S ribosome and 60S large subunit			29.2.1.2.2.537	protein.synthesis.ribosomal protein.eukaryotic.60S subunit.L37A
g9871.t1	39.27	13	410	44.8822	10.4331	0.12111	±	0.0372699		0.0951985	±	0.0223983	0.138811	±	0.0211642	0.137961	±	0.0219306		0.141037	±	0.009314	0.118521	±	0.0286866		0.237235	0.155505	Ribosomal protein L4, component of cytosolic 80S ribosome and 60S large subunit			29.2.1.2.2.141	protein.synthesis.ribosomal protein.eukaryotic.60S subunit.L4/L1
Cre14.g621450.t1.2	7.85	2	293	33.6513	8.82178	0	±	0		0.0237222	±	0.0157338	0	±	0	0.0189487	±	0.0112095		0.0302975	±	0.00515491	0.0462445	±	0.0325377		0.0132599	0.0197784	Ribosomal protein L5, component of cytosolic 80S ribosome and 60S large subunit			29.2.1.2.2.5	protein.synthesis.ribosomal protein.eukaryotic.60S subunit.L5
g276.t1	41.7	9	223	24.3565	10.3306	0.275622	±	0.0957976		0.237224	±	0.00701189	0.236224	±	0.0365797	0.272485	±	0.0493425		0.319896	±	0.110702	0.268233	±	0.0558752		0.700732	0.352324	intracellular			29.2.1.2.2.6	protein.synthesis.ribosomal protein.eukaryotic.60S subunit.L6
Cre09.g415950.t1.2	32.37	5	207	22.2213	10.3452	0.11106	±	0.0766265		0.100447	±	0.0730146	0.0816921	±	0.0359296	0.0472364	±	0.00972559		0.0771291	±	0.0269181	0.0933371	±	0.0228215		0.667346	0.337559	Plastid ribosomal protein L6			29.2.1.2.2.6	protein.synthesis.ribosomal protein.eukaryotic.60S subunit.L6
Cre12.g537800.t1.2	5.44	1	239	27.5582	10.228	0.0619939	±	0.0256141		0.0701423	±	0.0256588	0.0403606	±	0.0161956	0.0531837	±	0.024368		0.0477228	±	0.0298506	0.110086	±	0.0387467		0.0733129	0.0673964	Ribosomal protein L7	RPL7		29.2.1.2.2.7	protein.synthesis.ribosomal protein.eukaryotic.60S subunit.L7
Cre12.g529650.t1.2	21.24	4	193	21.6218	9.979	0.0390058	±	0.0390084		0.0285149	±	0.0175044	0.0576652	±	0.0300073	0.0380777	±	0.0387875		0.0573506	±	0.0318974	0.0473387	±	0.0322534		0.852319	0.414247	Ribosomal protein L7a, component of cytosolic 80S ribosome and 60S large subunit			29.2.1.2.2.57	protein.synthesis.ribosomal protein.eukaryotic.60S subunit.L7A
Cre06.g249250.t1.2	18.9	1	127	13.6144	8.11865	0.1912	±	0.0576503		0.112958	±	0.0732746	0.269478	±	0.034453	0.216452	±	0.036677		0.167965	±	0.03765	0.089062	±	0.0954338		0.0182167	0.025134	Ribosomal protein L7Ae			29.2.1.2.2.57	protein.synthesis.ribosomal protein.eukaryotic.60S subunit.L7A
Cre12.g494050.t1.2	44.5	7	191	21.5047	9.89111	0.00993324	±	0.0172049		0.136656	±	0.0493954	0.10552	±	0.0802581	0.0939734	±	0.062537		0.150181	±	0.0694011	0.0997448	±	0.0780696		0.162493	0.11926	Ribosomal protein L9, component of cytosolic 80S ribosome and 60S large subunit			29.2.1.2.2.9	protein.synthesis.ribosomal protein.eukaryotic.60S subunit.L9
Cre12.g520500.t1.3	55	12	320	34.553	6.41748	0.111973	±	0.0518229		0.228038	±	0.0347603	0.20857	±	0.0824784	0.278693	±	0.0546718		0.378265	±	0.0577762	0.298868	±	0.0559888		0.000676867	0.00286385	Acidic ribosomal protein P0, Ribosomal protein L10	RPP0		29.2.1.2.2.80	protein.synthesis.ribosomal protein.eukaryotic.60S subunit.P0
g17858.t1	14.95	1	107	10.8683	4.4624	0.0573578	±	0.0573603		0.0917141	±	0.0179726	0.0901513	±	0.0361752	0.101247	±	0.0559367		0.0829641	±	0.0141158	0.0976041	±	0.025815		0.771114	0.381468	translational elongation			29.2.1.2.2.81	protein.synthesis.ribosomal protein.eukaryotic.60S subunit.P1
g2624.t1	71.56	7	109	10.8726	4.88135	0.261674	±	0.0512947		0.29199	±	0.106713	0.277098	±	0.0405601	0.353528	±	0.0750053		0.39305	±	0.044566	0.305258	±	0.109819		0.319128	0.193649	translational elongation			29.2.1.2.2.82	protein.synthesis.ribosomal protein.eukaryotic.60S subunit.P2
Cre07.g314100.t1.2	6.64	1	286	30.6776	9.75928	0.0106587	±	0.0184614		0.0343126	±	0.00672401	0.0132978	±	0.0133692	0.0194125	±	0.0114839		0.0261939	±	0.00484679	0	±	0		0.0184414	0.025134	PBK1-RELATED		2.7.12.2	29.2.1.2.2.99	protein.synthesis.ribosomal protein.eukaryotic.60S subunit.unknown
Cre02.g083950.t1.1	34.56	7	298	33.3456	4.42432	0.0997801	±	0.030017		0.132469	±	0.0339228	0.0949309	±	0.0260852	0.0950774	±	0.0233412		0.151647	±	0.0528799	0.122854	±	0.0366323		0.297259	0.183342	Plastid-specific ribosomal protein 3	PSRP3	3.6.5.3	29.2.1.1.1.1.83	protein.synthesis.ribosomal protein.prokaryotic.chloroplast.30S subunit.PSRP3
Cre09.g394750.t1.2	11.7	3	436	48.2691	4.48779	0.0609741	±	0.0179256		0.0515817	±	0.00933504	0.0348859	±	0.00206518	0.014669	±	0.0151077		0.0429806	±	0.0108664	0.0602832	±	0.0158496		0.0029205	0.0066591	Plastid ribosomal protein S1	PRPS1		29.2.1.1.1.1.1	protein.synthesis.ribosomal protein.prokaryotic.chloroplast.30S subunit.S1
Cre12.g493950.t1.2	15.85	3	164	18.513	10.7261	0.101913	±	0.0278424		0.0584828	±	0.0363598	0.0343137	±	0.0199713	0.0224054	±	0.0228231		0.0711601	±	0.0413931	0.107717	±	0.0334935		0.0176575	0.025134	Plastid ribosomal protein S13	PRPS13		29.2.1.1.1.1.13	protein.synthesis.ribosomal protein.prokaryotic.chloroplast.30S subunit.S13
Cre06.g264300.t1.2	17.02	3	141	15.7783	10.1987	0	±	0		0.0667098	±	0.0535949	0.0519589	±	0.0354361	0	±	0		0.0478828	±	0.0623407	0.0145955	±	0.0252801		0.176131	0.126755	Plastid ribosomal protein S15	PRPS15		29.2.1.1.1.1.15	protein.synthesis.ribosomal protein.prokaryotic.chloroplast.30S subunit.S15
Cre12.g494450.t1.2	34.38	3	128	14.4391	10.3892	0.0148223	±	0.0256729		0.0223657	±	0.0273922	0.132597	±	0.0194572	0.0123847	±	0.0214509		0.0541475	±	0.040081	0.0462083	±	0.0528266		0.00293253	0.0066591	Plastid ribosomal protein S16	PRPS16		29.2.1.1.1.1.16	protein.synthesis.ribosomal protein.prokaryotic.chloroplast.30S subunit.S16
O47027	27.89	10	570	63.12	10.9458	0.080564	±	0.0165049		0.0604693	±	0.0233128	0.0737109	±	0.0241486	0.0171543	±	0.00353193		0.10236	±	0.0278584	0.0806652	±	0.0235915		0.00312686	0.0066591	30S ribosomal protein S2, chloroplastic OS=Chlamydomonas reinhardtii GN=rps2-1 PE=1 SV=1 - [RR2A_CHLRE]			29.2.1.1.1.1.2	protein.synthesis.ribosomal protein.prokaryotic.chloroplast.30S subunit.S2
Q8HUH1	4.81	1	208	24.3508	10.5649	0.0328006	±	0.0330922		0.0137635	±	0.0168568	0	±	0	0	±	0		0.0161235	±	0.0166025	0.041562	±	0.0259006		0.0957653	0.0819007	Putative 30S ribosomal S2-like protein OS=Chlamydomonas reinhardtii GN=rps2-2 PE=5 SV=1 - [RR2B_CHLRE]			29.2.1.1.1.1.2	protein.synthesis.ribosomal protein.prokaryotic.chloroplast.30S subunit.S2
Cre12.g494750.t1.2	33.73	5	166	18.237	10.1548	0.029793	±	0.0313656		0.04906	±	0.0337838	0.0886492	±	0.0495763	0.0334457	±	0.0197855		0.102114	±	0.0284478	0.107116	±	0.0468972		0.0504486	0.0522376	Plastid ribosomal protein S20	PRPS20		29.2.1.1.1.1.20	protein.synthesis.ribosomal protein.prokaryotic.chloroplast.30S subunit.S20
Q08365	27.53	16	712	81.8037	10.6821	0.126158	±	0.0352932		0.10725	±	0.0111958	0.10243	±	0.0310699	0.044277	±	0.0206561		0.115541	±	0.0116647	0.12222	±	0.0307264		0.0100481	0.0165597	30S ribosomal protein S3, chloroplastic OS=Chlamydomonas reinhardtii GN=rps3 PE=1 SV=2 - [RR3_CHLRE]			29.2.1.1.1.1.3	protein.synthesis.ribosomal protein.prokaryotic.chloroplast.30S subunit.S3
Cre05.g237450.t1.2	24.56	6	285	31.6887	9.12939	0.013314	±	0.0230606		0.0386202	±	0.0237077	0.0659531	±	0.00961496	0	±	0		0.0229052	±	0.0142077	0.0971795	±	0.0473338		0.0012865	0.00286385	Plastid-specific ribosomal protein 1	PSRP1		29.2.1.1.1.1.530	protein.synthesis.ribosomal protein.prokaryotic.chloroplast.30S subunit.S30A
P48270	21.4	5	257	29.999	11.2534	0.0609495	±	0.0636104		0.0111393	±	0.0136428	0.0876905	±	0.0165534	0.0142976	±	0.0145642		0.0690829	±	0.011754	0.0686294	±	0.0587507		0.102941	0.0860629	30S ribosomal protein S4, chloroplastic OS=Chlamydomonas reinhardtii GN=rps4 PE=1 SV=1 - [RR4_CHLRE]			29.2.1.1.1.1.4	protein.synthesis.ribosomal protein.prokaryotic.chloroplast.30S subunit.S4
Cre16.g659950.t1.1	31.05	14	673	71.9856	4.25928	0.117843	±	0.0218791		0.0981475	±	0.0232159	0.0905477	±	0.0297852	0.0672658	±	0.0197321		0.103137	±	0.0249428	0.109783	±	0.0293713		0.243581	0.158955	Plastid ribosomal protein S5	PRPS5		29.2.1.1.1.1.5	protein.synthesis.ribosomal protein.prokaryotic.chloroplast.30S subunit.S5
P48267	24.4	3	168	19.1146	10.4331	0	±	0		0	±	0	0.0226306	±	0.0226675	0	±	0		0.0306088	±	0.0183714	0.0322809	±	0.0341051		0.0909281	0.0787388	30S ribosomal protein S7, chloroplastic OS=Chlamydomonas reinhardtii GN=rps7 PE=1 SV=2 - [RR7_CHLRE]			29.2.1.1.1.1.7	protein.synthesis.ribosomal protein.prokaryotic.chloroplast.30S subunit.S7
P59775	14.18	1	141	15.8806	9.99365	0.113965	±	0.0711772		0.139197	±	0.0272775	0.0254353	±	0.025443	0.108723	±	0.0219671		0.0599643	±	0.0476291	0.148137	±	0.0391802		0.016229	0.0232759	30S ribosomal protein S8, chloroplastic OS=Chlamydomonas reinhardtii GN=rps8 PE=3 SV=1 - [RR8_CHLRE]			29.2.1.1.1.1.8	protein.synthesis.ribosomal protein.prokaryotic.chloroplast.30S subunit.S8
O20029	12.04	2	191	21.0181	9.74463	0.0321324	±	0.0321338		0.0288135	±	0.0176877	0.0320585	±	0.0555269	0.0192382	±	0.0195968		0.049526	±	0.0203032	0.0309668	±	0.0354021		0.925051	0.445293	30S ribosomal protein S9, chloroplastic OS=Chlamydomonas reinhardtii GN=rps9 PE=1 SV=1 - [RR9_CHLRE]			29.2.1.1.1.1.9	protein.synthesis.ribosomal protein.prokaryotic.chloroplast.30S subunit.S9
Cre02.g088900.t1.2	25.25	6	297	32.4192	9.71533	0.0958989	±	0.018006		0.126546	±	0.00673169	0.0831751	±	0.0222654	0.0843403	±	0.0413622		0.107521	±	0.0234131	0.136737	±	0.0300771		0.0996299	0.0841338	Plastid ribosomal protein L1	PRPL1		29.2.1.1.1.2.1	protein.synthesis.ribosomal protein.prokaryotic.chloroplast.50S subunit.L1
Cre10.g423650.t1.2	17.61	3	176	18.5231	10.1987	0.105745	±	0.0288717		0.126519	±	0.0182051	0.150882	±	0.0209881	0.0871018	±	0.0175986		0.114348	±	0.0150267	0.140591	±	0.0112873		0.00913543	0.0154285	Plastid ribosomal protein L11			29.2.1.1.1.2.11	protein.synthesis.ribosomal protein.prokaryotic.chloroplast.50S subunit.L11
Cre13.g581650.t1.2	51.23	6	162	16.8651	8.98291	0.129345	±	0.0671371		0.138825	±	0.0251239	0.152104	±	0.0393109	0.0358715	±	0.0361684		0.194636	±	0.0451399	0.102577	±	0.0600608		0.0166163	0.0243427	Plastid ribosomal protein L7/L12	PRPL7		29.2.1.1.1.2.12	protein.synthesis.ribosomal protein.prokaryotic.chloroplast.50S subunit.L12
Cre06.g264350.t1.2	22.67	4	225	24.5332	10.1987	0.131883	±	0.0392854		0.174461	±	0.0341878	0.129298	±	0.0577603	0.089155	±	0.016136		0.108633	±	0.0256878	0.147243	±	0.0292501		0.123394	0.098384	Plastid ribosomal protein L13	PRPL13		29.2.1.1.1.2.13	protein.synthesis.ribosomal protein.prokaryotic.chloroplast.50S subunit.L13
P11094	34.43	3	122	13.4373	10.2573	0.116162	±	0.0878621		0.139231	±	0.051994	0.0762715	±	0.0621583	0.051764	±	0.032295		0.0535079	±	0.0331902	0.0632246	±	0.0635096		0.370448	0.217906	50S ribosomal protein L14, chloroplastic OS=Chlamydomonas reinhardtii GN=rpl14 PE=3 SV=1 - [RK14_CHLRE]			29.2.1.1.1.2.14	protein.synthesis.ribosomal protein.prokaryotic.chloroplast.50S subunit.L14
Cre14.g612450.t1.2	42.68	6	246	26.025	10.3745	0.0306021	±	0.0306041		0.0447429	±	0.0274663	0.092859	±	0.0494534	0.00849292	±	0.0147102		0.0746274	±	0.0360869	0.0712278	±	0.0198639		0.0413056	0.0450927	Plastid ribosomal protein L15	PRPL15		29.2.1.1.1.2.15	protein.synthesis.ribosomal protein.prokaryotic.chloroplast.50S subunit.L15
P05726	10.29	1	136	15.4584	11.4585	0.0366628	±	0.0387002		0.040466	±	0.0248408	0.0688769	±	0.0202123	0.0448782	±	0.0282809		0.0723578	±	0.0385095	0.0919235	±	0.0246427		0.2114	0.14523	50S ribosomal protein L16, chloroplastic OS=Chlamydomonas reinhardtii GN=rpl16 PE=3 SV=1 - [RK16_CHLRE]			29.2.1.1.1.2.16	protein.synthesis.ribosomal protein.prokaryotic.chloroplast.50S subunit.L16
Cre01.g052100.t1.2	12.41	2	145	15.7792	9.94971	0.0130845	±	0.022663		0.0512114	±	0.0596271	0.0398681	±	0.0231939	0.0129482	±	0.0224269		0.0450205	±	0.0279256	0.0720251	±	0.0190497		0.235251	0.154609	Plastid ribosomal protein L18	PRPL18		29.2.1.1.1.2.18	protein.synthesis.ribosomal protein.prokaryotic.chloroplast.50S subunit.L18
Cre17.g734450.t1.2	27.45	3	153	16.5861	11.6782	0.0651782	±	0.0688003		0.054681	±	0.0397322	0.063047	±	0.025299	0.0122711	±	0.0212542		0.0708833	±	0.0206105	0.115461	±	0.0359015		0.105067	0.0872349	Plastid ribosomal protein L19			29.2.1.1.1.2.19	protein.synthesis.ribosomal protein.prokaryotic.chloroplast.50S subunit.L19
Q8HTL2	18.71	3	278	30.8787	11.0483	0.0736976	±	0.0256149		0.0345006	±	0.0214497	0.0686172	±	0.0153297	0.0561948	±	0.0164004		0.0781813	±	0.029425	0.0639614	±	0.0280034		0.28555	0.178361	50S ribosomal protein L2, chloroplastic OS=Chlamydomonas reinhardtii GN=rpl2 PE=3 SV=1 - [RK2_CHLRE]			29.2.1.1.1.2.2	protein.synthesis.ribosomal protein.prokaryotic.chloroplast.50S subunit.L2
P26565	11.61	1	112	13.5393	11.7661	0.116256	±	0.0787971		0.175239	±	0.0343405	0.0679029	±	0.00401972	0.105957	±	0.029895		0.100235	±	0.0411863	0.168119	±	0.0699808		0.113745	0.092093	50S ribosomal protein L20, chloroplastic OS=Chlamydomonas reinhardtii GN=rpl20 PE=3 SV=3 - [RK20_CHLRE]			29.2.1.1.1.2.20	protein.synthesis.ribosomal protein.prokaryotic.chloroplast.50S subunit.L20
Q8HTL3	27.37	2	95	11.1792	9.99365	0.084574	±	0.052821		0.103299	±	0.0202428	0.0400335	±	0.0402483	0.0642467	±	0.0404863		0.0393145	±	0.0418492	0.109933	±	0.0290758		0.149277	0.113346	50S ribosomal protein L23, chloroplastic OS=Chlamydomonas reinhardtii GN=rpl23 PE=3 SV=1 - [RK23_CHLRE]			29.2.1.1.1.2.23	protein.synthesis.ribosomal protein.prokaryotic.chloroplast.50S subunit.L23
Cre06.g265800.t1.2	26.15	4	195	21.8937	9.90576	0.0857118	±	0.0234162		0.10065	±	0.0197238	0.0577173	±	0.0335928	0.0435125	±	0.027975		0.0728145	±	0.0331621	0.0892633	±	0.0373868		0.230313	0.152973	Plastid ribosomal protein L28	PRPL28		29.2.1.1.1.2.28	protein.synthesis.ribosomal protein.prokaryotic.chloroplast.50S subunit.L28
g18402.t1	27.03	5	259	27.8138	10.2573	0.241301	±	0.0693408		0.231945	±	0.0125569	0.17785	±	0.0394904	0.132649	±	0.0181978		0.169827	±	0.0133117	0.279218	±	0.0488807		0.00267562	0.0066591	50S Ribosomal Protein L3			29.2.1.1.1.2.3	protein.synthesis.ribosomal protein.prokaryotic.chloroplast.50S subunit.L3
Cre08.g365400.t1.2	27.94	4	136	14.7447	9.84717	0	±	0		0.103849	±	0.0528758	0.0425064	±	0.0247288	0.0332221	±	0.0341569		0.0682358	±	0.023613	0.0663284	±	0.042005		0.0276706	0.0352549	Plastid ribosomal protein L31	PRPL31		29.2.1.1.1.2.31	protein.synthesis.ribosomal protein.prokaryotic.chloroplast.50S subunit.L31
Cre11.g479500.t1.2	21.81	4	243	25.6076	10.1401	0.0485953	±	0.0375757		0.0581211	±	0.0295931	0.0147588	±	0.0147632	0.00859777	±	0.0148918		0.0309084	±	0.0372579	0.0625714	±	0.0404588		0.208006	0.143843	Plastid ribosomal protein L4	PRPL4		29.2.1.1.1.2.4	protein.synthesis.ribosomal protein.prokaryotic.chloroplast.50S subunit.L4
Cre12.g556050.t1.2	34.5	5	200	21.9931	9.80322	0.207209	±	0.0546296		0.216549	±	0.0252123	0.152724	±	0.0531169	0.104409	±	0.0302938		0.124214	±	0.0348628	0.170563	±	0.0601488		0.041683	0.0455747	Plastid ribosomal protein L9	PRPL9		29.2.1.1.1.2.9	protein.synthesis.ribosomal protein.prokaryotic.chloroplast.50S subunit.L9
Cre07.g352850.t1.2	30.61	2	98	10.6138	10.1108	0.0311061	±	0.0538773		0.0292123	±	0.0357776	0.0381614	±	0.038288	0.0269461	±	0.046672		0.0581926	±	0.0363995	0.0343391	±	0.059477		0.964678	0.461507	Plastid ribosomal protein L32			29.2.1.1.4.2	protein.synthesis.ribosomal protein.prokaryotic.non-organellar.50S subunit
g4563.t1	12.28	1	114	12.0745	11.1362	0	±	0		0	±	0	0	±	0	0	±	0		0.0484515	±	0.030441	0.0338307	±	0.0339832		0.0117738	0.0189274	Plastid ribosomal protein L35			29.2.1.1.4.2	protein.synthesis.ribosomal protein.prokaryotic.non-organellar.50S subunit
Cre06.g259850.t1.2	11.19	1	134	14.9281	11.1216	0.0141586	±	0.0245234		0.04107	±	0.0252116	0.0431408	±	0.0250979	0.0258412	±	0.0260246		0.0425587	±	0.0266205	0.0779376	±	0.0206135		0.0910528	0.0787388	Putative chloroplast ribosomal protein L29, imported to chloroplast, large ribosomal subunit; was MRPL29 (initially thought to be mitochondrial)	PRPL29		29.2.1.1.4.2	protein.synthesis.ribosomal protein.prokaryotic.non-organellar.50S subunit
Cre16.g690500.t1.2	30.86	4	162	17.6525	9.17334	0.0839786	±	0.0657029		0.0448085	±	0.0532612	0.0125991	±	0.0218223	0.0324675	±	0.0338116		0.0171073	±	0.0296306	0.0436939	±	0.0284864		0.377968	0.220837	Nucleolar protein, Small subunit of H/ACA snoRNPs	NHP2	5.4.99.-	29.2.1.1.3.99	protein.synthesis.ribosomal protein.prokaryotic.unknown organellar.unknown
Cre12.g520600.t1.2	19.3	2	171	19.059	9.5249	0.0799147	±	0.00815604		0.11636	±	0.0768924	0.0679759	±	0.026056	0.0571809	±	0.0117731		0.0634219	±	0.018441	0.0941466	±	0.0201532		0.359495	0.212628	Plastid ribosomal protein S6			29.2.1.99.1.6	protein.synthesis.ribosomal protein.unknown.small subunit.S6
Cre12.g528900.t1.1	7.82	1	179	20.2746	9.23193	0.0105992	±	0.0183583		0.0147518	±	0.0180672	0.0322954	±	0.0187884	0.0221606	±	0.0222236		0.0318596	±	0.0199282	0	±	0		0.235584	0.154988	60S ribosome subunit biogenesis protein NIP7			29.2.2	protein.synthesis.ribosome biogenesis
Cre07.g351750.t1.2	5.33	1	319	35.732	9.01221	0.0117042	±	0.0202722		0.030763	±	0.00602842	0.012117	±	0.012155	0.0306518	±	0.00631096		0.0234842	±	0.0043454	0.01209	±	0.0121445		0.13497	0.105442	RRNA PROCESSING PROTEIN EBNA1-BINDING PROTEIN-RELATED			29.2.2.3.99	protein.synthesis.ribosome biogenesis.Pre-rRNA processing and modifications.misc
Cre13.g567850.t1.2	17.73	4	220	22.0491	11.2241	0.0480751	±	0.0282627		0.0641974	±	0.0326869	0.0425784	±	0.0124949	0.0649824	±	0.0209592		0.0403507	±	0.0068654	0.0328269	±	0.0218113		0.423181	0.23965	H/ACA ribonucleoprotein complex subunit 1		2.1.1.177	29.2.2.3.1	protein.synthesis.ribosome biogenesis.Pre-rRNA processing and modifications.snoRNPs
Cre12.g517900.t1.1	11.56	9	1029	113.66	6.94678	0.00910059	±	0.0118921		0.0106966	±	0.00656628	0.00922402	±	0.00765362	0.0079618	±	0.00150081		0.0151453	±	0.00716186	0.0142625	±	0.00994599		0.842822	0.411791	Chloroplast-associated SecA protein			29.3.3	protein.targeting.chloroplast
Cre17.g734300.t1.3	10.44	7	967	102.239	5.88428	0.0224823	±	0.00999162		0.0259878	±	0.000865132	0.0138126	±	0.0111801	0.0128424	±	0.00558032		0.0106131	±	0.00389164	0.00932851	±	0.00590764		0.0545879	0.0555539	GTP binding		3.6.5.-	29.3.3	protein.targeting.chloroplast
Cre16.g694400.t1.2	21.95	5	328	34.5892	5.2876	0.0510802	±	0.0144542		0.0328797	±	0.0259427	0.0401462	±	0.0304321	0.0393322	±	0.0297583		0.0156777	±	0.00940973	0.0212277	±	0.0212514		0.471762	0.261726	Permease-like component of an ABC transporter		3.6.3.25	29.3.3	protein.targeting.chloroplast
Cre13.g562850.t1.2	37.59	8	266	28.5772	9.48096	0.128244	±	0.0280629		0.152056	±	0.00584622	0.0894844	±	0.0575506	0.0414417	±	0.0422142		0.0551321	±	0.0425419	0.0969237	±	0.063242		0.0534692	0.0542846	Thylakoid formation protein	THF1		29.3.3	protein.targeting.chloroplast
Cre01.g039150.t1.2	10.27	1	185	20.5048	9.75928	0.0269521	±	0.0284499		0.0387721	±	0.025151	0	±	0	0.0442848	±	0.00834773		0.0126983	±	0.0219941	0.0382617	±	0.0249449		0.118333	0.095009	Tic20-like chloroplast import component protein			29.3.3	protein.targeting.chloroplast
Cre03.g175200.t1.2	20.8	11	798	87.1805	5.77002	0.0784648	±	0.0255392		0.0435105	±	0.00688233	0.0237898	±	0.0153695	0.0211647	±	0.00885326		0.0251924	±	0.00692786	0.0201743	±	0.00431854		0.000256432	0	Translocon at the outer envelope membrane of chloroplasts, 75 kD	TOC75	3.6.5.-	29.3.3	protein.targeting.chloroplast
Cre06.g252200.t1.2	18.89	5	397	44.5145	4.83057	0.065544	±	0.0520842		0.0415873	±	0.0255291	0.0581721	±	0.0166251	0.0460022	±	0.00975147		0.0426429	±	0.0188435	0.0194292	±	0.0195168		0.435589	0.246061	Translocon at the outer envelope membrane of chloroplasts, 75 kD		3.6.5.-	29.3.3	protein.targeting.chloroplast
g11113.t1	19.98	13	1046	115.064	5.94775	0.0511185	±	0.0112141		0.0355064	±	0.0129733	0.0328107	±	0.0187886	0.0194571	±	0.00444427		0.0394407	±	0.00921092	0.0340842	±	0.0150316		0.137831	0.107211				29.3.3	protein.targeting.chloroplast
Cre12.g513150.t1.2	10.54	3	484	53.8539	5.23682	0.0179324	±	0.0116876		0.0202756	±	0.00397328	0.0116269	±	0.00676715	0.019063	±	0.0129061		0.0195443	±	0.00801223	0.0146248	±	0.00953471		0.847622	0.413128	Mia40, mitochondrial intermembrane space protein involved in protein import.	MIA40	3.6.3.51	29.3.2	protein.targeting.mitochondria
g14885.t1	8.22	1	219	23.3518	8.80713	0.0421286	±	0.0467247		0.033146	±	0.0393987	0.0347266	±	0.00205575	0.0627611	±	0.0106347		0.0342076	±	0.0063296	0.0329768	±	0.0219109		0.729201	0.364142	mitochondrial inner membrane			29.3.2	protein.targeting.mitochondria
Cre12.g509750.t1.2	53.81	16	485	49.5592	9.29053	0.119484	±	0.0440308		0.114977	±	0.00613502	0.202955	±	0.0166744	0.219214	±	0.026279		0.187687	±	0.0331865	0.15746	±	0.0481432		0.00339029	0.0066591	Mitochondrial processing peptidase alpha subunit	QCR2	3.4.24.64	29.3.2	protein.targeting.mitochondria
g10494.t1	20.94	4	339	37.1318	7.56201	0.052998	±	0.0306754		0.0868443	±	0.0170183	0.0560868	±	0.0118258	0.0669634	±	0.0185936		0.0401027	±	0.0310765	0.0569934	±	0.0139352		0.224352	0.150214	Translocase of outer mitochondrial membrane complex, subunit TOM40		3.6.3.51	29.3.2	protein.targeting.mitochondria
Cre12.g523850.t1.2	26.26	10	495	55.0196	6.31592	0.176696	±	0.0304124		0.163422	±	0.00628321	0.18493	±	0.0211032	0.159112	±	0.00864547		0.169442	±	0.027071	0.192085	±	0.027201		0.454828	0.254814	Ubiquinol:cytochrome c oxidoreductase 50 kDa core 1 subunit	QCR1	3.4.24.64	29.3.2	protein.targeting.mitochondria
g2989.t1	4.28	4	1075	122.293	6.01123	0.00176488	±	0.00305687		0	±	0	0.00189866	±	0.00328857	0.00567762	±	0.00357786		0.00788302	±	0.00549378	0.00382877	±	0.00663162		0.268587	0.170378	Exportin 1 related protein			29.3.1	protein.targeting.nucleus
Cre04.g215850.t1.2	13.51	5	555	61.016	5.73193	0.0335334	±	0.00915571		0.0345628	±	0.0214883	0.0239544	±	0.0110742	0.0323795	±	0.00416248		0.0437171	±	0.00869233	0.0385203	±	0.00869035		0.480725	0.265858	Importin alpha	IPA1		29.3.1	protein.targeting.nucleus
Cre01.g034000.t1.2	10.71	7	896	97.275	4.85596	0.0090123	±	0.0112636		0.0165986	±	0.0125736	0.0216703	±	0.014344	0.0257146	±	0.0136812		0.0284006	±	0.00907459	0.0086087	±	0.00864751		0.234493	0.154508	Importin beta			29.3.1	protein.targeting.nucleus
Cre12.g490850.t1.3	3.07	2	1106	113.501	4.86865	0	±	0		0	±	0	0	±	0	0.00143331	±	0.00248256		0.0055206	±	0.00327032	0.00186073	±	0.00322287		0.0365031	0.0424182	IMPORTIN BETA			29.3.1	protein.targeting.nucleus
Cre14.g633750.t1.3	16.03	12	1129	121.586	4.85596	0.0115149	±	0.0134398		0.0193294	±	0.0125955	0.0187589	±	0.00912206	0.0227467	±	0.0146254		0.0363068	±	0.00937391	0.0255385	±	0.00958038		0.233068	0.154406	Importin beta-3 homolog			29.3.1	protein.targeting.nucleus
g16379.t1	9.65	5	943	102.671	5.8335	0	±	0		0	±	0	0	±	0	0.00756863	±	0.00483958		0.00543008	±	0.00546687	0	±	0		0.0134719	0.0197784	Nuclear export receptor CSE1/CAS (importin beta superfamily)			29.3.1	protein.targeting.nucleus
Cre17.g717800.t1.2	9.14	6	952	97.7382	7.04932	0.0123615	±	0.00278001		0.0103082	±	0.00202003	0.0101325	±	0.00406591	0.00197215	±	0.00341586		0.0122359	±	0.0064379	0.00405116	±	0.00406942		0.020344	0.0273514	nuclear pore			29.3.1	protein.targeting.nucleus
Cre09.g394350.t1.2	3.21	4	1778	175.537	7.23975	0.00526688	±	0.00688245		0.00309526	±	0.00190009	0.00328628	±	0.0019056	0	±	0		0.00455178	±	0.00455517	0	±	0		0.349003	0.207886	Nuclear pore protein			29.3.1	protein.targeting.nucleus
Cre07.g316000.t1.2	45.53	4	123	13.6878	5.33838	0.0961709	±	0.0655436		0.161374	±	0.0593825	0.137987	±	0.0202481	0.166119	±	0.0914298		0.174885	±	0.0142297	0.125724	±	0.0520196		0.555903	0.294443	Nuclear transport factor 2	NFT2		29.3.1	protein.targeting.nucleus
Cre02.g086900.t1.2	1.36	1	1179	110.952	7.44482	0	±	0		0.00813501	±	0.00505768	0.0049032	±	0.00285251	0.00311662	±	0.00317472		0.00635409	±	0.00117573	0.00152565	±	0.0026425		0.0306369	0.0377312	NUCLEOPORIN NUP98 - RELATED			29.3.1	protein.targeting.nucleus
g1138.t2	12.42	1	153	18.5417	8.92432	0.0769161	±	0.0172978		0.0359698	±	0.0220807	0.0244432	±	0.0245243	0.0240163	±	0.024464		0.0361011	±	0.0226815	0.0597148	±	0.0406857		0.138602	0.107531	protein retention in ER lumen			29.3.4.1	protein.targeting.secretory pathway.ER
Cre03.g180850.t1.2	4.2	2	762	84.9227	6.53662	0	±	0		0	±	0	0.00267855	±	0.00463939	0.0107516	±	0.00202668		0.00748408	±	0.0046813	0.00236055	±	0.00408859		0.0037329	0.00834607	COP-II coat subunit			29.3.4.2	protein.targeting.secretory pathway.golgi
Cre12.g521350.t1.2	6.25	3	640	69.253	6.7124	0	±	0		0	±	0	0.00603955	±	0.00605852	0.0054105	±	0.00544891		0.0111098	±	0.00882348	0.00562105	±	0.00973594		0.29562	0.183034	SM/Sec1-family protein, SLY1 homolog			29.3.4.4	protein.targeting.secretory pathway.plasma membrane
Cre12.g487850.t1.2	16.13	2	186	20.9488	8.77783	0.0268072	±	0.0282969		0.0153914	±	0.0188506	0.0405538	±	0.0269318	0.0298493	±	0.017658		0.0402767	±	0.00745259	0.0380559	±	0.0248108		0.693253	0.349265	ARF/SAR superfamily small monomeric GTP binding protein			29.3.4.99	protein.targeting.secretory pathway.unspecified
g2791.t1	43.65	7	181	20.5736	6.94678	0.130147	±	0.05632		0.15343	±	0.0132506	0.139017	±	0.0747373	0.175223	±	0.00661947		0.116619	±	0.0278324	0.294236	±	0.165441		0.120123	0.0965129	ARF-like	ARL1	3.6.5.-	29.3.4.99	protein.targeting.secretory pathway.unspecified
Cre04.g218250.t1.2	56.5	7	177	19.7704	5.46533	0.217256	±	0.0397263		0.198677	±	0.0403057	0.137631	±	0.0286567	0.142307	±	0.0438674		0.116992	±	0.0412309	0.173423	±	0.0891983		0.178574	0.128032	ARF-like GTPase	ARL3	3.6.5.-	29.3.4.99	protein.targeting.secretory pathway.unspecified
Cre03.g171350.t1.2	6.93	3	476	52.4697	8.98291	0.00640419	±	0.0110924		0.00554742	±	0.00679418	0.0159772	±	0.000945817	0.0205419	±	0.00422941		0.025695	±	0.00850009	0.0229729	±	0.0135291		0.0402736	0.0445973	SEC61-alpha subunit of ER-translocon			29.3.4.99	protein.targeting.secretory pathway.unspecified
Cre07.g318450.t1.2	33.7	2	92	9.45287	11.7222	0	±	0		0.0933524	±	0.114333	0.0221854	±	0.0384262	0.109458	±	0.0350467		0.102584	±	0.0732724	0.135887	±	0.0364283		0.087699	0.0768717	SEC61-beta subunit of ER-translocon			29.3.4.99	protein.targeting.secretory pathway.unspecified
Cre06.g267100.t1.2	3.67	2	682	72.9858	8.5874	0	±	0		0	±	0	0.00566761	±	0.00568542	0.00275291	±	0.00476818		0.00633018	±	0.00637934	0.0136069	±	0.00926054		0.0616079	0.0604505	Subunit of the Signal Recognition Particle			29.3.4.99	protein.targeting.secretory pathway.unspecified
Cre08.g371450.t1.2	25	3	184	20.4888	4.90674	0.0705444	±	0.0473657		0.106667	±	0.0209029	0.0811485	±	0.0250996	0.106024	±	0.0466065		0.0986805	±	0.0119983	0.134478	±	0.0107966		0.220759	0.149299	Zeta subunit of COP-I complex			29.3.4.99	protein.targeting.secretory pathway.unspecified
Cre01.g029650.t1.3	5.79	4	933	100.065	6.07471	0.0126132	±	0.00283662		0.0133483	±	0.00276694	0.00414289	±	0.0041559	0.0102531	±	0.00615605		0.0135177	±	0.00553294	0.00966845	±	0.00612292		0.203615	0.142154	Subunit of Retromer complex			29.3.4.3	protein.targeting.secretory pathway.vacuole
g18388.t1	38.75	9	271	28.9357	10.5356	0.300237	±	0.113498		0.252546	±	0.0200804	0.21674	±	0.0295197	0.191132	±	0.0497657		0.186907	±	0.039085	0.296941	±	0.0904459		0.175264	0.126284	protein metabolic process			29.3.99	protein.targeting.unknown
Cre16.g665250.t1.2	10.87	3	276	29.6116	8.83643	0.0536832	±	0.0221803		0.0459283	±	0.0118691	0.0408798	±	0.0289232	0.0296837	±	0.0055954		0.0256832	±	0.0153895	0.0625464	±	0.0247816		0.235993	0.154988	Thykaloid associated protein required for photosynthetic acclimation to variable light intensity			1	PS
Cre01.g006950.t1.3	14.83	4	391	42.0366	8.54346	0.025401	±	0.014976		0.0391734	±	0.00392763	0.0338461	±	0.025567	0.0310983	±	0.010336		0.0262477	±	0.0096246	0.0260471	±	0.0151007		0.835533	0.408918	Fructose-1,6-bisphosphate aldolase	FBA1	4.1.2.13	1.3.6	PS.calvin cycle.aldolase
g5352.t1	39.79	12	377	40.9589	8.74854	0.183003	±	0.0523197		0.146062	±	0.0507074	0.207709	±	0.0608098	0.195746	±	0.0703936		0.171517	±	0.0709225	0.156573	±	0.0554387		0.810461	0.397799	fructose-bisphosphate aldolase, class I [EC:4.1.2.13]		4.1.2.13	1.3.6	PS.calvin cycle.aldolase
Cre12.g510650.t1.2	15.42	4	415	44.4162	5.80811	0.157102	±	0.064132		0.124061	±	0.0264662	0.126935	±	0.0196561	0.0680785	±	0.0107552		0.0704238	±	0.0197978	0.0968869	±	0.017019		0.017809	0.025134	Fructose-1,6-bisphosphatase 1	FBP1	3.1.3.11	1.3.7	PS.calvin cycle.FBPase
g274.t1	54.55	20	374	40.2791	9.08545	0.466155	±	0.0420168		0.4601	±	0.0410669	0.43471	±	0.0272139	0.400679	±	0.0236156		0.381341	±	0.0245543	0.477239	±	0.0438541		0.0182039	0.025134	Glyceraldehyde 3-phosphate dehydrogenase, chloroplastic	CGAPDH	1.2.1.13	1.3.4	PS.calvin cycle.GAP
g11700.t1	65.15	27	462	49.0012	8.85107	0.772533	±	0.207307		0.630048	±	0.0217215	0.578275	±	0.0814535	0.443739	±	0.0651249		0.464737	±	0.0448766	0.502053	±	0.014859		0.00553044	0.0114106	Phosphoglycerate kinase, chloroplast precursor	PGK1	2.7.2.3	1.3.3	PS.calvin cycle.phosphoglycerate kinase
Cre12.g554800.t1.2	25.6	6	375	41.8655	8.01611	0.180216	±	0.016986		0.162786	±	0.0185175	0.237844	±	0.036894	0.251249	±	0.0307982		0.230355	±	0.0385338	0.236395	±	0.0340557		0.0109513	0.0178911	Phosphoribulokinase	PRK1	2.7.1.19	1.3.12	PS.calvin cycle.PRK
Cre12.g511900.t1.2	20	4	265	28.383	8.42627	0.215111	±	0.0251402		0.151791	±	0.0178896	0.135556	±	0.0197673	0.0966485	±	0.0179771		0.0832887	±	0.0188768	0.120084	±	0.0170077		2.6432e-06	0	Ribulose phosphate-3-epimerase, chloroplast precursor	RPE1	5.1.3.1	1.3.11	PS.calvin cycle.RPE
Cre04.g229300.t1.3	43.87	15	408	45.0008	8.54346	0.467537	±	0.076669		0.451816	±	0.0766658	0.427965	±	0.0308978	0.392687	±	0.0294973		0.368525	±	0.0444129	0.255027	±	0.0645848		0.00316413	0.0066591	Rubisco activase	RCA1	3.6.1.3	1.3.13	PS.calvin cycle.rubisco interacting
Cre16.g661350.t1.2	3.73	1	483	51.7909	6.16357	0	±	0		0	±	0	0	±	0	0.0071692	±	0.00722008		0	±	0	0.0146551	±	0.00955445		0.00645966	0.0114106	Rubisco large subunit N-methyltransferase		2.1.1.127	1.3.13	PS.calvin cycle.rubisco interacting
P00877	39.79	25	475	52.5092	6.59521	0.810165	±	0.152268		0.564055	±	0.0639192	0.809971	±	0.157079	0.694438	±	0.269249		0.476813	±	0.0695233	0.488069	±	0.0303133		0.030091	0.0368209	Ribulose bisphosphate carboxylase large chain OS=Chlamydomonas reinhardtii GN=rbcL PE=1 SV=1 - [RBL_CHLRE]		4.1.1.39	1.3.1	PS.calvin cycle.rubisco large subunit
Cre02.g120100.t1.2	20.54	4	185	20.6064	9.26123	0.130708	±	0.0687054		0.17341	±	0.0249262	0.113801	±	0.0223031	0.126439	±	0.0725092		0.120514	±	0.0330743	0.148509	±	0.0653246		0.753288	0.373828	Ribulose-1,5-bisphosphate carboxylase/oxygenase small subunit 1, chloroplast precursor	RBCS1	4.1.1.39	1.3.2	PS.calvin cycle.rubisco small subunit
Cre03.g185550.t1.2	30.91	12	385	41.4191	8.29443	0.405706	±	0.0429019		0.420311	±	0.0326054	0.29117	±	0.0298508	0.188776	±	0.0208624		0.148519	±	0.0188703	0.228978	±	0.0370386		5.275e-09	0	Sedoheptulose-1,7-bisphosphatase	SBP1	3.1.3.37	1.3.9	PS.calvin cycle.seduheptulose bisphosphatase
Cre01.g029300.t1.2	34.75	7	282	30.0334	7.6499	0.15876	±	0.0456101		0.216471	±	0.0246243	0.126841	±	0.0148088	0.112089	±	0.0529056		0.116391	±	0.0439752	0.111926	±	0.0208693		0.0161045	0.0232759	Triose phosphate isomerase	TPI1	5.3.1.1	1.3.5	PS.calvin cycle.TPI
Cre02.g080200.t1.2	25.63	12	718	77.611	7.32764	0.111774	±	0.0487306		0.0950549	±	0.023567	0.072423	±	0.0326307	0.0488465	±	0.016035		0.0462445	±	0.0177012	0.0161143	±	0.016187		0.00714369	0.0126848	Transketolase	TRK1	2.2.1.1	1.3.8	PS.calvin cycle.transketolase
Cre06.g307500.t1.1	33.86	11	443	47.6222	7.03467	0.208289	±	0.0644333		0.321407	±	0.0290653	0.158907	±	0.024487	0.118061	±	0.0353925		0.152547	±	0.0482777	0.0665799	±	0.0294065		1.3269e-05	0	Low-CO2 inducible protein	LCIC		1.5.3	PS.carbon concentrating mechanism.algal
Cre03.g179800.t1.2	5.68	1	176	18.0845	11.2534	0.0391101	±	0.039519		0.055758	±	0.0109265	0.0203772	±	0.0203833	0.0225383	±	0.0226025		0.019055	±	0.0196211	0.0293407	±	0.0319267		0.49925	0.272762	Low-CO2-inducible membrane protein			1.5.3	PS.carbon concentrating mechanism.algal
Cre10.g436550.t1.2	68.14	11	317	32.2954	11.8687	0.436388	±	0.171106		0.332198	±	0.07333	0.262824	±	0.0218939	0.260449	±	0.0785256		0.193632	±	0.0856211	0.180478	±	0.0514095		0.0315719	0.0386264	Low-CO2-inducible protein (LCI5)	LCI5		1.5.3	PS.carbon concentrating mechanism.algal
Cre10.g452800.t1.2	31.03	10	448	47.9753	7.60596	0.156351	±	0.0338963		0.260804	±	0.0306408	0.185145	±	0.015828	0.0885017	±	0.0181978		0.135114	±	0.0341783	0.0690131	±	0.0242164		1.01913e-06	0	Low-CO2-inducible protein (LCIB)	LCIB		1.5.3	PS.carbon concentrating mechanism.algal
O63075	11.76	2	238	26.168	4.70361	0.0367233	±	0.0399413		0.0412328	±	0.00808011	0.0565048	±	0.015749	0.0600678	±	0.019374		0.0546846	±	0.0169685	0.0520416	±	0.0412737		0.871744	0.422285	ATP synthase subunit a, chloroplastic OS=Chlamydomonas reinhardtii GN=atpI PE=3 SV=1 - [ATPI_CHLRE]		3.6.3.14	1.1.4.6	PS.lightreaction.ATP synthase.chloroplastic subunit a
g11498.t1	27.4	8	219	23.9798	8.71924	0.144437	±	0.0440754		0.208804	±	0.0280042	0.223179	±	0.0398616	0.163899	±	0.0376898		0.182973	±	0.0282688	0.166346	±	0.0715419		0.285733	0.178361	Chloroplast ATP synthase delta chain		3.6.3.14	1.1.4.7	PS.lightreaction.ATP synthase.delta chain
P07891	21.28	2	141	15.364	7.23975	0.0269113	±	0.0466118		0.0667098	±	0.0535949	0.0399109	±	0.0232291	0.0506185	±	0.0323668		0.00982757	±	0.0170219	0.0722298	±	0.041875		0.359456	0.212628	ATP synthase epsilon chain, chloroplastic OS=Chlamydomonas reinhardtii GN=atpE PE=1 SV=4 - [ATPE_CHLRE]		3.6.3.14	1.1.4.3	PS.lightreaction.ATP synthase.epsilon chain
Cre06.g259900.t1.2	25.7	8	358	38.7363	8.93896	0.204615	±	0.0294186		0.206013	±	0.0396144	0.115459	±	0.0259158	0.102037	±	0.0682114		0.0502712	±	0.0286686	0.151534	±	0.0236278		0.000638059	0.00286385	Chloroplast ATP synthase gamma chain	ATPC	3.6.3.14	1.1.4.4	PS.lightreaction.ATP synthase.gamma chain
Q8HTL5	50.29	9	175	20.0517	9.48096	0.262177	±	0.0527654		0.144871	±	0.0374385	0.249801	±	0.0373736	0.165681	±	0.064062		0.157019	±	0.0602845	0.218821	±	0.0593999		0.0527498	0.0542846	ATP synthase subunit b, chloroplastic OS=Chlamydomonas reinhardtii GN=atpF PE=1 SV=1 - [ATPF_CHLRE]		3.6.3.14	1.1.4.8	PS.lightreaction.ATP synthase.subunit B (ATPF)
Cre11.g481450.t1.2	44.02	8	209	22.4652	9.39307	0.314276	±	0.0421043		0.295422	±	0.0510565	0.252782	±	0.050631	0.242678	±	0.0342177		0.153955	±	0.013203	0.250405	±	0.0599834		0.00648814	0.0114106	CF0 ATP synthase subunit II precursor	ATPG	3.6.3.14	1.1.4.9	PS.lightreaction.ATP synthase.subunit B_ (ATPX)
Cre07.g350750.t1.2	17.26	6	394	45.7085	5.30029	0.0359691	±	0.027206		0.0316091	±	0.00655217	0.0237748	±	0.00697683	0.00476519	±	0.00825355		0.10562	±	0.0110258	0.0183298	±	0.0121789		1.11169e-06	0	Alternative oxidase		1.1.3.-	1.1.40	PS.lightreaction.cyclic electron flow-chlororespiration
Cre09.g405850.t1.1	13.7	6	467	52.5737	7.73779	0.0319441	±	0.0210755		0.0481576	±	0.00871537	0.0446203	±	0.00674818	0.0825702	±	0.0178599		0.0409385	±	0.0251504	0.0297593	±	0.0220821		0.0277942	0.0352549	NADH:ubiquinone oxidoreductase 49 kDa ND7 subunit		1.6.5.3 - 1.6.99.3	1.1.40	PS.lightreaction.cyclic electron flow-chlororespiration
P08740	2.88	1	382	42.3543	7.6499	0.0130527	±	0.0137781		0	±	0	0.00938844	±	0.00939126	0.0269161	±	0.0105256		0.00362746	±	0.00628294	0.0100961	±	0.0101416		0.0408153	0.0450927	NADH-ubiquinone oxidoreductase chain 2 OS=Chlamydomonas reinhardtii GN=ND2 PE=3 SV=1 - [NU2M_CHLRE]		1.6.5.3 - 1.6.99.3	1.1.40	PS.lightreaction.cyclic electron flow-chlororespiration
P08739	3.66	2	546	59.0084	7.1958	0.0250282	±	0.00255437		0.0149157	±	0.0102713	0.0311987	±	0.00535421	0.0203369	±	0.0120307		0.0205611	±	0.00844847	0.0137018	±	0.013839		0.275927	0.172862	NADH-ubiquinone oxidoreductase chain 5 OS=Chlamydomonas reinhardtii GN=ND5 PE=3 SV=2 - [NU5M_CHLRE]		1.6.5.3 - 1.6.99.3	1.1.40	PS.lightreaction.cyclic electron flow-chlororespiration
Cre07.g340200.t1.3	22.22	8	333	36.0495	7.85498	0.256289	±	0.121108		0.218563	±	0.0577657	0.141674	±	0.0188588	0.154669	±	0.041137		0.150358	±	0.0276298	0.172319	±	0.0489242		0.210291	0.144815	Thylakoid transmembrane protein involved in cyclic electron flow	TEF3	1.10.99.-	1.1.40	PS.lightreaction.cyclic electron flow-chlororespiration
Cre05.g242400.t1.2	9.93	1	141	14.8511	11.5024	0.021907	±	0.037944		0.0695986	±	0.0136388	0.0519589	±	0.0354361	0.0581042	±	0.0109527		0.00982757	±	0.0170219	0.022849	±	0.0395756		0.108523	0.0896404			1.10.99.-	1.1.40	PS.lightreaction.cyclic electron flow-chlororespiration
Cre12.g558900.t1.2	53.54	7	198	20.2347	9.92041	0.234587	±	0.0562043		0.197128	±	0.0463803	0.133355	±	0.0774938	0.0413772	±	0.00779965		0.0728401	±	0.02365	0.0527456	±	0.0139505		0.000139894	0	Cytochrome b6f complex subunit V	PETO	1.10.99.1	1.1.3	PS.lightreaction.cytochrome b6/f
P23577	57.1	18	317	34.2702	8.52881	0.382173	±	0.118293		0.251421	±	0.0219285	0.362403	±	0.0590182	0.259309	±	0.101469		0.166827	±	0.0238456	0.203958	±	0.0635699		0.0127982	0.0197784	Apocytochrome f OS=Chlamydomonas reinhardtii GN=petA PE=1 SV=1 - [CYF_CHLRE]		1.10.99.1	1.1.3.4	PS.lightreaction.cytochrome b6/f.apocytochrome f (CYF)
Q00471	25.12	5	215	24.1485	8.60205	0.23959	±	0.0652952		0.223702	±	0.089705	0.186056	±	0.0490034	0.226289	±	0.0399488		0.16757	±	0.0744466	0.178648	±	0.0402319		0.643274	0.328652	Cytochrome b6 OS=Chlamydomonas reinhardtii GN=petB PE=1 SV=1 - [CYB6_CHLRE]		1.10.99.1	1.1.3.3	PS.lightreaction.cytochrome b6/f.cytochrome b6 (CYB6)
g11619.t1	17.96	3	206	21.5119	8.57275	0.0813315	±	0.0230144		0.0743533	±	0.00745486	0.119001	±	0.0285386	0.0677497	±	0.0324039		0.0477702	±	0.0254238	0.0500005	±	0.0460169		0.0844934	0.0747182	cytochrome b6-f complex iron-sulfur subunit [EC:1.10.99.1]	PETC	1.10.99.1	1.1.3.1	PS.lightreaction.cytochrome b6/f.iron sulfur subunit
Cre11.g476750.t1.2	36.13	11	346	38.2422	8.22119	0.190472	±	0.0716687		0.208884	±	0.0370094	0.327566	±	0.0372494	0.304284	±	0.0734103		0.303418	±	0.0297589	0.279172	±	0.0513997		0.0252893	0.0324858	Ferredoxin-NADP reductase	FNR1	1.18.1.2	1.1.5.3	PS.lightreaction.other electron carrier (ox/red).ferredoxin reductase
Cre13.g562550.t1.3	6.89	3	537	55.6704	8.44092	0.00353305	±	0.00611942		0	±	0	0.0138765	±	0.00964087	0.0256836	±	0.0153807		0.00591114	±	0.00600562	0.00718194	±	0.00721431		0.0255413	0.0334284	NADP adrenodoxin-like ferredoxin reductase		1.18.1.2	1.1.5.3	PS.lightreaction.other electron carrier (ox/red).ferredoxin reductase
g3784.t1	18.62	2	145	14.8657	6.78564	0.251418	±	0.0895589		0.242523	±	0.0492007	0.262683	±	0.0450862	0.193385	±	0.019895		0.233523	±	0.11351	0.264892	±	0.0596542		0.824097	0.403589	electron carrier activity		1.10.9.1	1.1.5.1	PS.lightreaction.other electron carrier (ox/red).plastocyanin
Cre06.g251150.t1.2	15.97	1	144	16.1034	9.64209	0.0131753	±	0.0228204		0.06532	±	0.0524783	0	±	0	0	±	0		0.0163138	±	0.0282563	0.0124912	±	0.0216354		0.0845073	0.0753324	Low CO2 and stress-induced one-helix protein		1.97.1.12	1.1.2.1	PS.lightreaction.photosystem I.LHC-I
Cre10.g420350.t1.2	54.64	3	97	10.7638	10.1255	0.320252	±	0.0853582		0.429282	±	0.100683	0.430297	±	0.122655	0.319093	±	0.0624505		0.337721	±	0.0512823	0.387562	±	0.156254		0.583517	0.305067	Photosystem I 8.1 kDa reaction center subunit IV	PSAE	1.97.1.12	1.1.2.2	PS.lightreaction.photosystem I.PSI polypeptide subunits
Q00914	29.63	3	81	8.85407	5.94775	0.243726	±	0.143254		0.339381	±	0.267882	0.119089	±	0.047787	0.150116	±	0.0498934		0.126464	±	0.0873369	0.192686	±	0.0853771		0.37191	0.218556	Photosystem I iron-sulfur center OS=Chlamydomonas reinhardtii GN=psaC PE=1 SV=2 - [PSAC_CHLRE]		1.97.1.12	1.1.2.2	PS.lightreaction.photosystem I.PSI polypeptide subunits
P12154	10.79	7	751	83.1003	7.51807	0.13181	±	0.0423238		0.137069	±	0.00774636	0.0978533	±	0.0155082	0.100292	±	0.0161927		0.079505	±	0.0181284	0.0928272	±	0.0193399		0.0355984	0.0414671	Photosystem I P700 chlorophyll a apoprotein A1 OS=Chlamydomonas reinhardtii GN=psaA PE=1 SV=3 - [PSAA_CHLRE]		1.97.1.12	1.1.2.2	PS.lightreaction.photosystem I.PSI polypeptide subunits
P09144	16.6	8	735	82.0562	7.03467	0.150466	±	0.0436601		0.0990226	±	0.0261714	0.110205	±	0.0285322	0.11658	±	0.0107773		0.0947106	±	0.0118742	0.082013	±	0.018314		0.0666166	0.0637094	Photosystem I P700 chlorophyll a apoprotein A2 OS=Chlamydomonas reinhardtii GN=psaB PE=1 SV=4 - [PSAB_CHLRE]		1.97.1.12	1.1.2.2	PS.lightreaction.photosystem I.PSI polypeptide subunits
g5492.t1	31.63	10	196	21.3282	10.3013	0.300623	±	0.0614528		0.340827	±	0.0490424	0.399659	±	0.152568	0.331713	±	0.0185464		0.418695	±	0.0778044	0.375636	±	0.101384		0.579467	0.303541	Photosystem I reaction center subunit II, 20 kDa	PSAD	1.97.1.12	1.1.2.2	PS.lightreaction.photosystem I.PSI polypeptide subunits
Cre09.g412100.t1.2	29.52	6	227	24.0418	9.48096	0.598267	±	0.0917121		0.539938	±	0.0297164	0.535363	±	0.0425044	0.53791	±	0.0420746		0.463194	±	0.0563617	0.397934	±	0.0122976		0.00297818	0.0066591	Photosystem I reaction center subunit III	PSAF	1.97.1.12	1.1.2.2	PS.lightreaction.photosystem I.PSI polypeptide subunits
Cre02.g082500.t1.3	7.91	2	139	14.7947	9.53955	0.0490828	±	0.0495193		0.0911958	±	0.0235674	0.0958463	±	0.047159	0.0285377	±	0.0286189		0.0839586	±	0.0488379	0.11415	±	0.05171		0.19603	0.138028	Photosystem I reaction center subunit N, chloroplastic	PSAN	1.97.1.12	1.1.2.2	PS.lightreaction.photosystem I.PSI polypeptide subunits
Cre12.g560950.t1.2	25.4	4	126	13.215	10.4771	0.195932	±	0.0851703		0.224181	±	0.114145	0.136915	±	0.0335528	0.161525	±	0.0368945		0.178368	±	0.0330043	0.155397	±	0.0450551		0.64493	0.328932	Photosystem I reaction center subunit V	PASG	1.97.1.12	1.1.2.2	PS.lightreaction.photosystem I.PSI polypeptide subunits
Cre12.g486300.t1.2	28.57	2	196	20.2717	9.24658	0.0290395	±	0.0502979		0.0550231	±	0.0434143	0.0952546	±	0.0589154	0.0481543	±	0.0530875		0.0465303	±	0.0486437	0.0288543	±	0.0309186		0.587969	0.306499	Photosystem I reaction center subunit XI		1.97.1.12	1.1.2.2	PS.lightreaction.photosystem I.PSI polypeptide subunits
Cre07.g330250.t1.2	57.69	7	130	14.1424	10.1108	0.686025	±	0.29384		0.699458	±	0.0648767	1.06342	±	0.340564	0.938263	±	0.115239		1.08161	±	0.108516	0.842579	±	0.118412		0.101215	0.0845853	Subunit H of photosystem I	PSAH	1.97.1.12	1.1.2.2	PS.lightreaction.photosystem I.PSI polypeptide subunits
Cre02.g110750.t1.2	4.38	1	388	41.2965	7.75244	0.0128509	±	0.013565		0.0252923	±	0.00495636	0.0150593	±	0.00873238	0.0143092	±	0.00846492		0.00962597	±	0.0102466	0.0129393	±	0.0139401		0.569625	0.299899	Chlorophyll a/b binding protein		1.10.3.9	1.1.1.1	PS.lightreaction.photosystem II.LHC-II
g1276.t1	34.77	8	256	27.548	6.354	0.730713	±	0.505749		0.535753	±	0.112749	1.07304	±	0.201993	0.685118	±	0.308744		0.874975	±	0.585754	0.555885	±	0.307279		0.509201	0.275752	Chlorophyll a/b binding protein of LHCII	LHCBM1	1.10.3.9	1.1.1.1	PS.lightreaction.photosystem II.LHC-II
Cre03.g156900.t1.2	65.67	10	268	28.6688	8.07471	0.65576	±	0.433742		0.536563	±	0.0869518	1.01254	±	0.209512	0.592605	±	0.309291		0.82714	±	0.461553	0.491236	±	0.291602		0.386474	0.224077	Chlorophyll a/b binding protein of LHCII	LHCBM5	1.10.3.9	1.1.1.1	PS.lightreaction.photosystem II.LHC-II
g11502.t1	35.96	6	267	28.8678	8.32373	0.482102	±	0.146486		0.449872	±	0.0601899	0.575665	±	0.102158	0.552772	±	0.0706722		0.626253	±	0.0772553	0.427402	±	0.0702026		0.108749	0.0896404	Chlorophyll a/b binding protein of photosystem I, type III	LHCA3	1.10.3.9	1.1.1.1	PS.lightreaction.photosystem II.LHC-II
Cre17.g720250.t1.2	55.36	13	280	29.9193	6.59521	0.773501	±	0.251445		0.607806	±	0.0240345	0.825516	±	0.103914	0.634896	±	0.0914027		0.609088	±	0.050566	0.575293	±	0.0290493		0.100006	0.0841338	Chlorophyll a/b binding protein of photosystem II	LHCB4	1.10.3.9	1.1.1.1	PS.lightreaction.photosystem II.LHC-II
g6631.t1	68.77	13	253	26.9437	6.354	0.981451	±	0.492541		0.928984	±	0.0996056	1.36841	±	0.142752	0.969436	±	0.344199		1.09651	±	0.561064	0.771313	±	0.254317		0.47861	0.265406	Chlorophyll A-B binding protein		1.10.3.9	1.1.1.1	PS.lightreaction.photosystem II.LHC-II
g6609.t1	59.06	12	254	27.0167	6.354	0.845278	±	0.446301		0.773534	±	0.0769388	1.22988	±	0.123072	0.813722	±	0.353897		0.952134	±	0.512828	0.684108	±	0.258793		0.45953	0.256239	Chlorophyll A-B binding protein		1.10.3.9	1.1.1.1	PS.lightreaction.photosystem II.LHC-II
g6583.t1	64.91	10	228	23.8852	8.38232	0.373253	±	0.0570266		0.286506	±	0.0747682	0.391045	±	0.023911	0.302362	±	0.175735		0.345189	±	0.143151	0.240838	±	0.0386195		0.482497	0.265858	Chlorophyll A-B binding protein		1.10.3.9	1.1.1.1	PS.lightreaction.photosystem II.LHC-II
g11162.t2	6.56	3	869	89.2991	9.67139	0.0428333	±	0.0116949		0.0421324	±	0.0114845	0.0390605	±	0.00653349	0.025879	±	0.00656023		0.0279206	±	0.00555149	0.06009	±	0.015893		0.0094953	0.0154285	Chlorophyll A-B binding protein		1.10.3.9	1.1.1.1	PS.lightreaction.photosystem II.LHC-II
g5059.t1	67.32	10	257	27.3629	5.96045	1.01212	±	0.473553		0.957476	±	0.0685063	1.4092	±	0.153878	1.00304	±	0.333589		1.17282	±	0.509921	0.81993	±	0.224134		0.38853	0.225102	light-harvesting complex II chlorophyll a/b binding protein 2	LHCBM3	1.10.3.9	1.1.1.1	PS.lightreaction.photosystem II.LHC-II
Cre10.g425900.t1.2	45.53	12	257	28.2105	8.76318	0.594096	±	0.0447996		0.562566	±	0.0402222	0.620701	±	0.0502635	0.515126	±	0.0516592		0.489936	±	0.0259809	0.480842	±	0.0469094		0.0044767	0.00834607	Light-harvesting protein of photosystem I	LHCA5	1.97.1.12	1.1.1.1	PS.lightreaction.photosystem II.LHC-II
Cre12.g508750.t1.2	39.43	9	246	26.9048	8.646	0.4654	±	0.151813		0.535083	±	0.0639883	0.610119	±	0.137592	0.46073	±	0.0827631		0.474849	±	0.0143439	0.452539	±	0.0833755		0.376736	0.220783	Light-harvesting protein of photosystem I	LHCA2	1.97.1.12	1.1.1.1	PS.lightreaction.photosystem II.LHC-II
Cre16.g687900.t1.2	38.59	10	241	26.2052	8.104	0.417274	±	0.0647742		0.449969	±	0.0263895	0.556329	±	0.0714144	0.416621	±	0.0332449		0.464471	±	0.0683234	0.416369	±	0.0786043		0.0759911	0.0696378	Light-harvesting protein of photosystem I	LHCA7	1.97.1.12	1.1.1.1	PS.lightreaction.photosystem II.LHC-II
Cre07.g344950.t1.2	69.01	9	213	22.8298	8.99756	0.459131	±	0.146449		0.373138	±	0.0361984	0.560505	±	0.115794	0.394118	±	0.0900735		0.523535	±	0.0306769	0.438128	±	0.0895471		0.165612	0.121348	Light-harvesting protein of photosystem I	LHCA9	1.97.1.12	1.1.1.1	PS.lightreaction.photosystem II.LHC-II
Cre06.g272650.t1.2	44.44	7	243	25.9044	8.99756	0.422716	±	0.125199		0.358418	±	0.0611879	0.419317	±	0.0487113	0.347385	±	0.049885		0.363018	±	0.012866	0.33999	±	0.0400554		0.491294	0.269397	Light-harvesting protein of photosystem I	LHCA8	1.97.1.12	1.1.1.1	PS.lightreaction.photosystem II.LHC-II
Cre10.g452050.t1.2	57.95	10	264	28.6837	9.12939	0.381151	±	0.0783689		0.284609	±	0.0580317	0.410198	±	0.0947967	0.34568	±	0.0207787		0.361315	±	0.0583321	0.235689	±	0.0184308		0.0264285	0.0334284	Light-harvesting protein of photosystem I	LHCA4	1.97.1.12	1.1.1.1	PS.lightreaction.photosystem II.LHC-II
g6355.t1	49.42	6	257	27.7636	8.96826	0.154645	±	0.0491796		0.184426	±	0.0120803	0.168036	±	0.0521029	0.123406	±	0.00466196		0.145466	±	0.0788065	0.124381	±	0.0213355		0.515837	0.2781	Light-harvesting protein of photosystem I		1.97.1.12	1.1.1.1	PS.lightreaction.photosystem II.LHC-II
Cre12.g548400.t1.2	62.65	8	249	26.6336	5.61768	0.828425	±	0.549755		0.580513	±	0.102854	1.15262	±	0.196532	0.700153	±	0.398708		0.986859	±	0.62865	0.588701	±	0.326025		0.482223	0.265858	Light-harvesting protein of photosystem II	LHCBM2	1.97.1.12	1.1.1.1	PS.lightreaction.photosystem II.LHC-II
Cre16.g673650.t1.1	67.13	14	289	30.6947	5.51611	0.460482	±	0.113173		0.426695	±	0.0598866	0.541357	±	0.125653	0.367811	±	0.0172495		0.331386	±	0.0660785	0.272897	±	0.0578708		0.0111351	0.0178911	Minor chlorophyll a/b binding protein of photosystem II	LHCB5	1.10.3.9	1.1.1.1	PS.lightreaction.photosystem II.LHC-II
Cre08.g365900.t1.2	42.29	7	253	27.5393	5.04639	0.122238	±	0.0521523		0.142834	±	0.0253068	0.133668	±	0.0478139	0.143215	±	0.0160953		0.0943087	±	0.0103464	0.145734	±	0.0483741		0.542794	0.288815	Stress-related chlorophyll a/b binding protein 1	LHCSR1	1.10.3.9	1.1.1.1	PS.lightreaction.photosystem II.LHC-II
Cre08.g367400.t1.1	43.63	6	259	28.2066	4.98291	0.0475485	±	0.0584268		0.0812448	±	0.0317231	0.0952416	±	0.0388531	0.0882816	±	0.0636346		0.0776197	±	0.0213453	0.0263289	±	0.0264087		0.36959	0.217906	Stress-related chlorophyll a/b binding protein 3		1.10.3.9	1.1.1.1	PS.lightreaction.photosystem II.LHC-II
Cre06.g261000.t1.2	39.72	6	141	15.13	9.81787	0.38238	±	0.0467868		0.441406	±	0.105191	0.486531	±	0.0782858	0.39909	±	0.0685098		0.313379	±	0.0806804	0.304262	±	0.0289214		0.043217	0.0463158	10 kDa photosystem II polypeptide	PSBR	1.10.3.9	1.1.1.2	PS.lightreaction.photosystem II.PSII polypeptide subunits
P48268	21.95	4	82	9.29782	5.97314	0.287522	±	0.125213		0.136939	±	0.113803	0.136482	±	0.0385388	0.12539	±	0.0490338		0.170969	±	0.0340771	0.179306	±	0.139273		0.337891	0.20249	Cytochrome b559 subunit alpha OS=Chlamydomonas reinhardtii GN=psbE PE=3 SV=1 - [PSBE_CHLRE]		1.9.3.1	1.1.1.2	PS.lightreaction.photosystem II.PSII polypeptide subunits
Cre07.g328200.t1.2	13.16	4	304	33.0819	8.55811	0.0511929	±	0.0141422		0.0590703	±	0.012699	0.0368142	±	0.0103953	0.0520853	±	0.0182934		0.0319153	±	0.0212339	0.0423598	±	0.0262566		0.456091	0.254983	Lumen targeted protein		1.10.3.9	1.1.1.2	PS.lightreaction.photosystem II.PSII polypeptide subunits
Cre08.g362900.t1.3	25.28	5	265	29.3267	9.17334	0.030319	±	0.0189358		0.0740634	±	0.0145137	0.0353481	±	0.0103731	0.0689165	±	0.0146088		0.0579778	±	0.0292338	0.0394099	±	0.0104234		0.0268175	0.0343512	Lumenal PsbP-like protein	PSBP4	1.10.3.9	1.1.1.2	PS.lightreaction.photosystem II.PSII polypeptide subunits
g8723.t1	49.25	16	199	21.8109	9.5835	1.28861	±	0.429317		1.2374	±	0.10049	1.51887	±	0.226484	1.11202	±	0.301425		1.05634	±	0.182076	1.11146	±	0.129751		0.290189	0.180393	oxygen evolving complex		1.10.3.9	1.1.1.2	PS.lightreaction.photosystem II.PSII polypeptide subunits
Cre03.g198950.t1.2	36.64	6	262	28.8228	8.88037	0.146617	±	0.0257731		0.20276	±	0.0173011	0.158002	±	0.0244576	0.163739	±	0.0402866		0.167966	±	0.0339684	0.217675	±	0.0726876		0.257094	0.164778	oxygen evolving complex	CGL30	1.10.3.9	1.1.1.2	PS.lightreaction.photosystem II.PSII polypeptide subunits
g9830.t1	59.11	21	291	30.5608	8.1626	0.794795	±	0.102027		0.731371	±	0.0516845	0.723386	±	0.112644	0.591151	±	0.0739509		0.604434	±	0.0942921	0.796404	±	0.110795		0.0494393	0.0514874	Oxygen-evolving enhancer protein 1 of photosystem II		1.10.3.9	1.1.1.2	PS.lightreaction.photosystem II.PSII polypeptide subunits
Cre12.g550850.t1.2	65.31	21	245	25.8833	9.11475	0.957609	±	0.0661782		0.93017	±	0.0682396	1.03014	±	0.135995	0.717292	±	0.0627458		0.761434	±	0.0730666	0.793535	±	0.0648991		0.000987525	0.00286385	Oxygen-evolving enhancer protein 2 of photosystem II	PSBP1	1.10.3.9	1.1.1.2	PS.lightreaction.photosystem II.PSII polypeptide subunits
P10898	37.74	16	461	50.6063	6.34131	0.621286	±	0.0571829		0.547299	±	0.0304454	0.50912	±	0.0792681	0.546451	±	0.0431873		0.500022	±	0.0760324	0.532613	±	0.0862125		0.305828	0.187629	Photosystem II CP43 chlorophyll apoprotein OS=Chlamydomonas reinhardtii GN=psbC PE=1 SV=1 - [PSBC_CHLRE]		1.10.3.9	1.1.1.2	PS.lightreaction.photosystem II.PSII polypeptide subunits
P37255	40.16	29	508	56.0704	6.63916	1.29929	±	0.106402		1.4612	±	0.195609	1.45701	±	0.275321	1.29179	±	0.353712		1.32392	±	0.262694	0.944177	±	0.178106		0.159121	0.117525	Photosystem II CP47 chlorophyll apoprotein OS=Chlamydomonas reinhardtii GN=psbB PE=3 SV=1 - [PSBB_CHLRE]		1.10.3.9	1.1.1.2	PS.lightreaction.photosystem II.PSII polypeptide subunits
P06007	28.13	11	352	39.4217	5.73193	0.467755	±	0.0877971		0.438706	±	0.0445671	0.372472	±	0.032405	0.378269	±	0.0459339		0.365231	±	0.0604024	0.351911	±	0.0865672		0.208039	0.143843	Photosystem II D2 protein OS=Chlamydomonas reinhardtii GN=psbD PE=3 SV=1 - [PSBD_CHLRE]		1.10.3.9	1.1.1.2	PS.lightreaction.photosystem II.PSII polypeptide subunits
g12371.t1	31.65	5	218	23.5583	9.40771	0.185099	±	0.0350277		0.198814	±	0.0639299	0.14733	±	0.0522662	0.183164	±	0.0652717		0.158375	±	0.0106998	0.177913	±	0.0171796		0.768201	0.380241	photosystem II oxygen-evolving enhancer protein 2		1.10.3.9	1.1.1.2	PS.lightreaction.photosystem II.PSII polypeptide subunits
Cre05.g243800.t1.2	39.89	6	178	19.0752	10.0376	0.0658858	±	0.0506564		0.0927536	±	0.0569385	0.125391	±	0.0473426	0.0577638	±	0.0225886		0.0576564	±	0.0211417	0.0687774	±	0.0133527		0.278405	0.173966	photosystem II Psb27 protein	PSB27	1.10.3.9	1.1.1.2	PS.lightreaction.photosystem II.PSII polypeptide subunits
P22666	30.68	1	88	9.43308	5.18604	0.141747	±	0.0929596		0.174054	±	0.0174512	0.174587	±	0.066659	0.161917	±	0.0791053		0.137195	±	0.0895465	0.139118	±	0.0270088		0.96039	0.459895	Photosystem II reaction center protein H OS=Chlamydomonas reinhardtii GN=psbH PE=1 SV=3 - [PSBH_CHLRE]		1.10.3.9	1.1.1.2	PS.lightreaction.photosystem II.PSII polypeptide subunits
Cre10.g440450.t1.2	18.75	3	144	15.8689	7.97217	0.04262	±	0.0426219		0.0681487	±	0.0133546	0.0639849	±	0.0409058	0.0385554	±	0.0228083		0.0628927	±	0.0397376	0.0850165	±	0.0165054		0.513583	0.277431	Photosystem II subunit 28	PSB28	1.10.3.9	1.1.1.2	PS.lightreaction.photosystem II.PSII polypeptide subunits
P07753	21.31	7	352	39.0163	5.50342	0.309609	±	0.054935		0.289682	±	0.0250633	0.278159	±	0.047744	0.247763	±	0.0239423		0.244961	±	0.0321181	0.318607	±	0.0573273		0.218663	0.14836	Photosystem Q(B) protein OS=Chlamydomonas reinhardtii GN=psbA-A PE=1 SV=1 - [PSBA_CHLRE]		1.10.3.9	1.1.1.2	PS.lightreaction.photosystem II.PSII polypeptide subunits
Cre03.g198850.t1.2	18.95	2	248	26.5955	8.90967	0.122497	±	0.0169699		0.13609	±	0.044464	0.083512	±	0.0336465	0.117752	±	0.0532817		0.0867375	±	0.00705748	0.108072	±	0.0163557		0.359628	0.212875	calcium ion binding / oxygen evolving complex / photosynthesis / photosystem II / extrinsic to membrane		1.10.3.9	1.1.99	PS.lightreaction.unspecified
Cre01.g051500.t1.2	14.53	2	117	11.9745	10.8433	0.226874	±	0.123544		0.176051	±	0.0594408	0.0927389	±	0.0896215	0.125809	±	0.0820925		0.239298	±	0.0515465	0.311922	±	0.0959796		0.0646721	0.0622127	Uncharacterized thykaloid lumenal polypeptide			1.1.99	PS.lightreaction.unspecified
Cre01.g031100.t1.2	35.03	9	334	37.0069	9.01221	0.174301	±	0.0314687		0.209908	±	0.0268753	0.169755	±	0.0283585	0.0972411	±	0.0209574		0.130486	±	0.0139204	0.167428	±	0.0500575		0.00547503	0.00984206	protein binding	TEF30		1.1.99.1	PS.lightreaction.unspecified.TEF
g2973.t1	47.53	7	223	24.8357	9.99365	0.0922384	±	0.0753167		0.143718	±	0.0612068	0.131133	±	0.10236	0.0235862	±	0.0245627		0.0380985	±	0.0258792	0.11653	±	0.0786648		0.202819	0.141728	Protein of unknown function			1.1.99.1	PS.lightreaction.unspecified.TEF
Cre03.g164000.t1.2	17.6	3	233	24.2139	9.89111	0.0586498	±	0.00598577		0.0761164	±	0.0372552	0.064083	±	0.0198212	0.048769	±	0.0195733		0.050953	±	0.0347138	0.0448225	±	0.011855		0.643653	0.328652	Protein of unknown function			1.1.99.1	PS.lightreaction.unspecified.TEF
Cre01.g007850.t1.2	8.72	1	149	17.0815	9.30518	0.0459254	±	0.0464682		0.0561489	±	0.0407988	0.101657	±	0.0373486	0.0656237	±	0.0135114		0.0289744	±	0.0291994	0.0138118	±	0.0239228		0.0711626	0.0660509	Protein of unknown function			1.1.99.1	PS.lightreaction.unspecified.TEF
Cre12.g497300.t1.1	59.26	18	378	38.9129	9.18799	0.24666	±	0.0819738		0.276154	±	0.0304071	0.345219	±	0.0299112	0.319184	±	0.0532247		0.272748	±	0.058077	0.294843	±	0.0108941		0.234497	0.154508	Rhodanese-like Ca-sensing receptor			1.1.99.1	PS.lightreaction.unspecified.TEF
g2926.t1	23.32	4	223	24.0098	8.68994	0.0306856	±	0.0310483		0.0859607	±	0.0728581	0.0170546	±	0.0171461	0.0660075	±	0.043071		0.0609633	±	0.0472419	0.062321	±	0.0462437		0.503281	0.273516	S-isoprenylcysteine O-methyltransferase		2.1.1.100	1.1.99.1	PS.lightreaction.unspecified.TEF
Cre06.g256250.t1.2	43.37	7	196	20.5629	9.61279	0.259733	±	0.0529158		0.202541	±	0.0745311	0.161998	±	0.0609312	0.165465	±	0.0548449		0.145	±	0.0174073	0.275596	±	0.0608011		0.0474133	0.0497438	Thylakoid lumenal protein	TEF14		1.1.99.1	PS.lightreaction.unspecified.TEF
Cre12.g542300.t1.2	4.9	1	429	45.1672	8.86572	0.0115283	±	0.0121368		0.0290303	±	0.00601761	0.00425235	±	0.00736528	0	±	0		0.00547596	±	0.00948464	0	±	0		0.00116736	0.00286385	Glycerate kinase		2.7.1.31	1.2.7	PS.photorespiration.glycerate kinase
Cre06.g288700.t1.2	6.85	6	1095	118.793	7.76709	0.0373839	±	0.0102042		0.0177211	±	0.00608658	0.0104753	±	0.00369784	0.0031623	±	0.00318475		0.00306273	±	0.00315371	0.0119722	±	0.0135285		0.000351891	0	Glycolate dehydrogenase		1.1.99.14	1.2.2	PS.photorespiration.glycolate oxydase
Cre06.g295450.t1.2	21.05	6	418	44.7164	8.30908	0.0803097	±	0.034379		0.0624433	±	0.0225706	0.0896388	±	0.026305	0.0562742	±	0.00423222		0.0524254	±	0.0110612	0.0465008	±	0.0331366		0.266098	0.16877	Hydroxypyruvate reductase		1.1.1.81	1.2.6	PS.photorespiration.hydroxypyruvate reductase
Cre16.g664550.t1.2	34.81	14	520	57.1383	8.82178	0.205349	±	0.012145		0.212181	±	0.00923373	0.171037	±	0.0351814	0.0778979	±	0.0320777		0.0978322	±	0.0201368	0.264184	±	0.0416438		9.34952e-07	0	Serine hydroxymethyltransferase 1	SHMT1	2.1.2.1	1.2.5	PS.photorespiration.serine hydroxymethyltransferase
Cre06.g293950.t1.2	20.08	8	488	53.411	6.75635	0.052118	±	0.00546031		0.0573627	±	0.0081248	0.077607	±	0.0096845	0.0574607	±	0.00591143		0.132976	±	0.0180826	0.0898207	±	0.0203239		2.38766e-06	0	Serine hydroxymethyltransferase 2	SHMT2	2.1.2.1	1.2.5	PS.photorespiration.serine hydroxymethyltransferase
Cre09.g411900.t1.2	17.66	6	487	52.71	8.77783	0.052225	±	0.00547152		0.051602	±	0.00171783	0.0863335	±	0.0127709	0.0647335	±	0.0301995		0.116545	±	0.0280217	0.0325253	±	0.0158956		0.00057929	0.00286385	Serine hydroxymethyltransferase 3		2.1.2.1	1.2.5	PS.photorespiration.serine hydroxymethyltransferase
Cre16.g659350.t1.2	12.23	1	139	14.9967	7.03467	0	±	0		0.0205957	±	0.0252245	0.041589	±	0.0241951	0.0114046	±	0.0197533		0.0410278	±	0.0256629	0	±	0		0.0473948	0.0497438	Cytochrome b5 protein		1.6.2.2	21.2	redox.ascorbate and glutathione
Cre02.g087700.t1.2	17.43	4	327	35.6409	8.47021	0	±	0		0.0380856	±	0.00789466	0.0342286	±	0.0249328	0.0341021	±	0.0217117		0.0560089	±	0.0238629	0.0314988	±	0.0289892		0.086884	0.0763635	Ascorbate peroxidase	APX1	1.11.1.11	21.2.1	redox.ascorbate and glutathione.ascorbate
Cre10.g456750.t1.2	12.83	2	226	24.8808	6.84424	0	±	0		0.011684	±	0.0143099	0.0165479	±	0.0166027	0.0270064	±	0.0170186		0.00613136	±	0.0106198	0	±	0		0.0946001	0.0815237	GLUTATHIONE S-TRANSFERASE, GST, SUPERFAMILY, GST DOMAIN CONTAINING		2.5.1.18	21.2.1	redox.ascorbate and glutathione.ascorbate
g10003.t1	40.59	9	372	39.4251	8.55811	0.0552935	±	0.0451495		0.0778605	±	0.026863	0.127233	±	0.0191228	0.232352	±	0.0476552		0.186706	±	0.0204775	0.181383	±	0.0463548		7.04898e-05	0	L-ascorbate peroxidase, heme-containing		1.11.1.5	21.2.1	redox.ascorbate and glutathione.ascorbate
Cre05.g233900.t1.2	31.99	6	347	36.4693	9.20264	0.148051	±	0.029663		0.137965	±	0.0524958	0.121973	±	0.0396948	0.12644	±	0.0126685		0.111877	±	0.0311126	0.135939	±	0.0239711		0.820553	0.40239	peroxidase activity		1.11.1.-	21.2.1	redox.ascorbate and glutathione.ascorbate
Cre17.g712100.t1.2	17.98	5	445	45.4653	6.44287	0.019504	±	0.0127119		0.0247343	±	0.0151836	0.00395984	±	0.00685864	0.010687	±	0.0185104		0.00311391	±	0.00539344	0.0321356	±	0.00305462		0.0376501	0.0432254	Pyridine nucleotide-disulphide oxidoreductase		1.6.5.4	21.2.1	redox.ascorbate and glutathione.ascorbate
Cre06.g271200.t1.2	8.32	4	589	62.8759	8.49951	0.0568219	±	0.00571204		0.0308652	±	0.00807823	0.00955423	±	0.00556078	0	±	0		0.00235261	±	0.00407484	0.00305388	±	0.00528948		4.1247e-10	0	Pyridine nucleotide-disulphide oxidoreductase, monodehydroascorbate reductase 4-like		1.6.5.4	21.2.1	redox.ascorbate and glutathione.ascorbate
g392.t1	9.74	5	585	60.7587	8.20654	0.0362283	±	0.0152493		0.0617726	±	0.0109447	0.0257382	±	0.00856032	0.0157717	±	0.0106779		0.0256119	±	0.00473908	0.0361017	±	0.0108339		0.00115914	0.00286385	Dihydrolipoamide dehydrogenase		1.8.1.4	21.2.2	redox.ascorbate and glutathione.glutathione
Cre17.g698650.t1.3	10.53	6	741	75.3234	5.66846	0.012451	±	0.0138093		0.0058165	±	0.00712373	0	±	0	0	±	0		0.0199476	±	0.0131524	0.0370269	±	0.0135303		0.00177653	0.00495106	Gamma-glutamyl transpeptidase		2.3.2.2	21.2.2	redox.ascorbate and glutathione.glutathione
Cre03.g197750.t1.2	16	2	200	21.8904	9.36377	0	±	0		0	±	0	0	±	0	0	±	0		0.0471887	±	0.0337053	0	±	0		0.002165	0.00495106	Glutathione peroxidase		1.11.1.9	21.2.2	redox.ascorbate and glutathione.glutathione
Cre10.g458450.t1.3	34.57	6	162	18.004	6.65381	0.190902	±	0.0814477		0.155125	±	0.00516409	0.0551537	±	0.0569769	0.119115	±	0.0338314		0.169232	±	0.0479357	0.285594	±	0.0358103		0.000706963	0.00286385	Glutathione peroxidase	GPX5	1.11.1.9	21.2.2	redox.ascorbate and glutathione.glutathione
g9831.t1	17.32	6	514	54.617	8.54346	0.0399782	±	0.014258		0.0428894	±	0.0165255	0.0224369	±	0.0161729	0.0159391	±	0.00300453		0.0407171	±	0.00857815	0.0281009	±	0.0186712		0.141539	0.109158	Glutathione reductase		1.8.1.7	21.2.2	redox.ascorbate and glutathione.glutathione
Cre06.g262100.t1.3	8.32	3	493	52.0035	6.97607	0.023994	±	0.0163527		0	±	0	0.00714859	±	0.0123817	0.019404	±	0.0116503		0.0112038	±	0.0070391	0.0072971	±	0.012639		0.159243	0.117525	Glutathione reductase		1.8.1.7	21.2.2	redox.ascorbate and glutathione.glutathione
Cre02.g077100.t1.2	12.94	5	479	53.9972	6.80029	0.0142858	±	0.0144546		0	±	0	0.0391117	±	0.0114775	0.0204132	±	0.00420292		0.0251596	±	0.00742214	0.0123479	±	0.0141165		0.00430352	0.00834607	Glutathione synthetase	GSH1	6.3.2.2	21.2.2	redox.ascorbate and glutathione.glutathione
Cre17.g708800.t1.3	17.41	6	494	52.8713	6.11279	0.0401277	±	0.0293431		0.0222809	±	0.0136775	0.0306642	±	0.0100938	0.018721	±	0.015364		0.0171543	±	0.0119551	0.0114483	±	0.0122673		0.369808	0.217906	Glutathione synthetase		6.3.2.3	21.2.2	redox.ascorbate and glutathione.glutathione
Cre10.g436050.t1.2	37.18	8	234	25.8991	9.34912	0.195481	±	0.0668108		0.249591	±	0.0181701	0.183246	±	0.0546511	0.136643	±	0.0357122		0.128413	±	0.0588104	0.174543	±	0.00692013		0.0506151	0.0529039	Fe superoxide dismutase	FSD1	1.15.1.1	21.6	redox.dismutases and catalases
Cre02.g096150.t1.2	14.68	3	218	23.8849	6.32861	0.104636	±	0.0689491		0.101125	±	0.0389639	0.0346009	±	0.0229785	0.0955189	±	0.0408093		0.0660579	±	0.0187585	0.086373	±	0.0359534		0.317663	0.193363	Mn superoxide dismutase	MSD1	1.15.1.1	21.6	redox.dismutases and catalases
Cre16.g676150.t1.2	15.33	3	287	31.067	9.46631	0.0929828	±	0.0283393		0.136772	±	0.0268023	0.0738952	±	0.0316943	0.0239257	±	0.0300693		0.0116853	±	0.0120324	0	±	0		9.20386e-06	0	Mn superoxide dismutase	MSD3	1.15.1.1	21.6	redox.dismutases and catalases
Cre13.g605150.t1.2	30.04	4	223	24.8368	8.14795	0.0950383	±	0.0400037		0.129884	±	0.0448118	0.0682074	±	0.00403775	0.109053	±	0.0362454		0.0620629	±	0.0246888	0.0468324	±	0.0123866		0.0331012	0.0394424	Mn superoxide dismutase	MSD2	1.15.1.1	21.6	redox.dismutases and catalases
Cre09.g417150.t1.2	23.53	9	493	56.1219	7.34229	0.345287	±	0.0628787		0.195154	±	0.00911319	0.115693	±	0.0239436	0.0818015	±	0.0348095		0.082781	±	0.0129004	0.267963	±	0.0270423		2.78698e-08	0	Mono-functional catalase	CAT1	1.11.1.6	21.6	redox.dismutases and catalases
Cre12.g550400.t1.2	26.17	2	107	11.3218	6.58057	0.0288681	±	0.050001		0.0670358	±	0.0434854	0.0540268	±	0.031431	0.0913825	±	0.0188149		0.0700137	±	0.012955	0.0807934	±	0.0503488		0.432826	0.244557	Glutaredoxin, CPYC type	GRX2	1.20.4.1	21.4	redox.glutaredoxins
Cre12.g513750.t1.3	47.17	4	106	11.4018	8.45557	0.111595	±	0.0760554		0.119587	±	0.0309044	0.196582	±	0.0297302	0.212159	±	0.0537815		0.159914	±	0.0445504	0.246858	±	0.0813624		0.054634	0.0555539	Glutaredoxin, CPYC type (aresenate oxidoreductase)		1.20.4.1	21.4	redox.glutaredoxins
g6326.t1	3.33	1	571	60.165	7.48877	0.00540961	±	0.00936972		0.0121727	±	0.00807354	0	±	0	0	±	0		0.00998752	±	0.00624719	0.00315015	±	0.00545622		0.111513	0.0913871	Protein of unknown function, DUF547			21.4	redox.glutaredoxins
Cre16.g666550.t1.2	7.84	2	421	47.6422	7.12256	0	±	0		0	±	0	0	±	0	0.016953	±	0.0108402		0.00329142	±	0.00570091	0	±	0		0.00298023	0.0066591	SOUL heme-binding protein			21.3	redox.heme
g11946.t2	21.29	4	249	26.6868	8.98291	0.00761947	±	0.0131973		0.0318141	±	0.0389642	0.0528884	±	0.0118755	0.0891429	±	0.0270669		0.0792061	±	0.0143859	0.0911085	±	0.0164861		0.000994741	0.00286385	NADH-Cytochrome B5 reductase-like		1.6.2.2	21.99	redox.misc
Cre01.g014350.t1.2	20.62	3	194	20.9588	8.55811	0.0669081	±	0.0449241		0.0505846	±	0.00991271	0.0385548	±	0.0386827	0.0775137	±	0.0351622		0.093482	±	0.039708	0.0691037	±	0.0470776		0.572473	0.300735	Peroxiredoxin, type II	PRX5	1.11.1.15	21.5	redox.peroxiredoxin
Cre10.g449550.t1.2	16.77	2	161	16.5254	5.22412	0.0307183	±	0.0323397		0.0519639	±	0.0377579	0.035906	±	0.0208889	0.0755244	±	0.0251017		0.0551376	±	0.00938129	0.0848779	±	0.0458579		0.261349	0.166176	Peroxiredoxin, type II	PRX3	1.11.1.15	21.5	redox.peroxiredoxin
Cre10.g422300.t1.2	8.67	1	196	21.3823	9.56885	0	±	0		0	±	0	0.0294942	±	0.0171587	0.009579	±	0.0165913		0.0220264	±	0.0221975	0.0532838	±	0.0140929		0.00193506	0.00495106	Thioredoxin dependent peroxidase		1.11.1.15	21.5	redox.peroxiredoxin
Cre02.g114600.t1.2	38.38	6	198	21.6282	5.65576	0.172492	±	0.0384397		0.112462	±	0.0161823	0.170484	±	0.0747094	0.155917	±	0.0462294		0.157533	±	0.0396036	0.145036	±	0.0686297		0.734013	0.365389	2-cys peroxiredoxin	PRX2	1.11.1.15	21.5.1	redox.peroxiredoxin.BAS1
Cre06.g257601.t1.2	31.91	8	235	25.9455	8.33838	0.509192	±	0.0377563		0.540709	±	0.0494837	0.494513	±	0.0781633	0.293293	±	0.0512468		0.358358	±	0.0281441	0.354759	±	0.0326529		1.94386e-05	0	2-cys peroxiredoxin 1	PRX1	1.11.1.15	21.5.1	redox.peroxiredoxin.BAS1
Cre12.g496700.t1.2	30.65	3	186	20.3406	8.14795	0.0268072	±	0.0282969		0.0564059	±	0.0412495	0.0708022	±	0.0158979	0.0440467	±	0.00830285		0.0201967	±	0.0202427	0.0561486	±	0.0148506		0.136869	0.106662	cell redox homeostasis	TRX		21.1	redox.thioredoxin
Cre09.g391900.t1.3	33.63	3	113	11.8361	6.29053	0.098079	±	0.0783649		0.190429	±	0.123529	0.135154	±	0.0470061	0.217505	±	0.0409999		0.165837	±	0.0419269	0.190216	±	0.135507		0.599932	0.311642	Cytosolic thioredoxin h1	TRXH1	1.8.4.10	21.1	redox.thioredoxin
Cre05.g243050.t1.2	5.56	1	180	19.9065	9.12939	0.0446363	±	0.0278777		0.0545189	±	0.0106837	0	±	0	0	±	0		0.013051	±	0.0226051	0.0465871	±	0.0301431		0.00561703	0.0114106	Chloroplastic thioredoxin f2			21.1	redox.thioredoxin
g759.t1	24.8	5	254	27.3333	7.92822	0.012161	±	0.0210634		0.066875	±	0.0249735	0.013875	±	0.0240322	0.0581829	±	0.036426		0.0311561	±	0.0232207	0.0141633	±	0.0245315		0.0633195	0.0610992	endoplasmic reticulum			21.1	redox.thioredoxin
g17993.t1	14.99	4	387	42.3597	6.65381	0.052993	±	0.0187029		0.0742684	±	0.0319589	0.0394667	±	0.0153442	0.0600268	±	0.0156669		0.0193578	±	0.00358187	0.0502953	±	0.0136962		0.0357602	0.0414671	Peroxiredoxin	PRX7	1.11.1.15	21.1	redox.thioredoxin
Cre02.g088200.t1.2	64.66	30	532	58.2006	4.95752	0.235433	±	0.0518698		0.246113	±	0.00431326	0.256327	±	0.0396098	0.347393	±	0.0309418		0.286166	±	0.0633903	0.316341	±	0.0507661		0.042294	0.0455747	Protein disulfide isomerase 1		5.3.4.1	21.1	redox.thioredoxin
g1274.t1	8.09	1	173	18.2336	9.31982	0.0464424	±	0.0290057		0.0567249	±	0.011116	0.0334154	±	0.01944	0.0473566	±	0.00892677		0	±	0	0.0298495	±	0.0324804		0.0422948	0.0455747	Thioredoxin f1			21.1	redox.thioredoxin
Cre01.g052250.t1.2	31.72	4	145	15.8183	9.1001	0.068495	±	0.0403836		0.0576978	±	0.0419243	0.0394311	±	0.0448597	0.0382895	±	0.022651		0.0218916	±	0.0222415	0.0346237	±	0.0373017		0.66284	0.335767	Thioredoxin x	TRXX		21.1	redox.thioredoxin
Cre02.g142800.t1.2	29.51	5	183	19.5203	7.88428	0.0746744	±	0.00762122		0.0704833	±	0.0497782	0.0304115	±	0.0324998	0.0520149	±	0.0369348		0.0205278	±	0.0205746	0.0274341	±	0.029556		0.224056	0.150214	Thioredoxin-related protein	TRXL		21.1	redox.thioredoxin
g15041.t1	18.68	5	380	41.2481	8.35303	0.0230004	±	0.0250159		0.0542051	±	0.0183015	0.040027	±	0.00236952	0.00417167	±	0.00722555		0.0565505	±	0.0170655	0.0702269	±	0.0258633		0.00341022	0.0066591				21.1	redox.thioredoxin
Cre12.g501050.t1.2	15.16	6	574	62.3132	6.53662	0.0118154	±	0.0119354		0.0170965	±	0.00335029	0.0070013	±	0.00700304	0.0277703	±	0.0213227		0.0265256	±	0.0115298	0.0125818	±	0.00835973		0.245938	0.159973	Aldehyde/histidinol dehydrogenase		1.1.1.23	27.1	RNA.processing
Cre02.g077300.t1.2	23.81	5	315	33.0151	10.1255	0.206473	±	0.02834		0.212776	±	0.0208441	0.194519	±	0.0352712	0.203049	±	0.0272555		0.148235	±	0.0542281	0.113267	±	0.0170735		0.0081751	0.0140777	Nucleolar protein 1, Component of C/D snoRNPs, Fibrilarin	NOP1	2.1.1.-	27.1	RNA.processing
Cre01.g039300.t1.2	23.59	12	657	69.9287	8.99756	0.0237491	±	0.0147997		0.0379117	±	0.00785861	0.0261187	±	0.0149565	0.0286367	±	0.0137517		0.0568351	±	0.0189622	0.0582432	±	0.0232328		0.0545054	0.0555539	Polyadenylate-binding protein RB47			27.1	RNA.processing
g16518.t1	6.1	1	295	31.6354	5.75732	0.00643135	±	0.0111394		0.0332658	±	0.00651887	0.026515	±	0.019631	0.0341362	±	0.0109298		0.0300921	±	0.00511996	0.0200497	±	0.0229214		0.206203	0.142866	U2 small nuclear ribonucleoprotein A'			27.1	RNA.processing
Cre16.g669650.t1.2	45.88	5	170	17.3863	9.23193	0.109477	±	0.0298907		0.188711	±	0.0271255	0.15658	±	0.0245414	0.166192	±	0.0262552		0.123109	±	0.0259363	0.0643241	±	0.0378815		0.000712956	0.00286385	Endoribonuclease L-PSP		5.4.99.5	27.1.19	RNA.processing.ribonucleases
Cre06.g306550.t1.3	6.35	3	897	92.2442	4.64014	0	±	0		0	±	0	0	±	0	0	±	0		0	±	0	0.0155235	±	0.0102926		0.000987037	0.00286385	ribonuclease T2 activity		3.1.27.1	27.1.19	RNA.processing.ribonucleases
Cre07.g314900.t1.3	4.92	3	731	80.3417	5.79541	0.00417017	±	0.00722295		0	±	0	0.0104904	±	0.00792735	0.00542646	±	0.0054419		0.00893019	±	0.00553927	0	±	0		0.131042	0.102978	DEAD BOX ATP-DEPENDENT RNA HELICASE / ATP-dependent RNA helicase DDX18/HAS1		3.6.4.13	27.1.2	RNA.processing.RNA helicase
Cre12.g539100.t1.3	14.93	7	623	67.8495	8.71924	0.00800343	±	0.00844819		0.0161086	±	0.0101546	0.012309	±	0.00930159	0.00979685	±	0.00617368		0.0158614	±	0.0109152	0	±	0		0.223828	0.150214	DEAD/DEAH BOX ATP-DEPENDENT RNA HELICASE		3.6.4.13	27.1.2	RNA.processing.RNA helicase
Cre17.g727700.t1.3	18.28	9	826	86.739	8.86572	0.0210642	±	0.00883378		0.0118806	±	0.00232817	0.00707385	±	0.00410189	0.00738915	±	0.00465642		0.0386842	±	0.00909863	0.00466913	±	0.00469017		1.65761e-05	0	DEAD/DEAH box helicase	DEAD2	3.6.4.13	27.1.2	RNA.processing.RNA helicase
Cre01.g028200.t1.3	5.85	2	479	52.8732	8.54346	0.00396085	±	0.0068604		0.0110254	±	0.0135033	0.0117483	±	0.00683778	0.00722906	±	0.00728037		0.0156398	±	0.00289391	0.0147775	±	0.00963424		0.542516	0.288815	DEAD-box RNA helicase		3.6.4.13	27.1.2	RNA.processing.RNA helicase
g4363.t1	23.31	7	399	45.5654	5.85889	0.0266091	±	0.0156108		0.0408218	±	0.0281108	0.0374219	±	0.0115748	0.0556589	±	0.0329262		0.0524526	±	0.0110506	0.0367822	±	0.0256502		0.637172	0.325991	Eukaryotic translation initiation factor 4A	EIF4A	3.6.4.13	27.1.2	RNA.processing.RNA helicase
Cre17.g719000.t1.2	23.45	7	435	48.7526	6.16357	0.0428771	±	0.0120101		0.0869113	±	0.00925211	0.0566429	±	0.0066768	0.04441	±	0.0211485		0.0712406	±	0.0253877	0.0648867	±	0.0313678		0.103767	0.0867	Exon junction complex component, UAP56 DEAD/DEAH box helicase homolog		3.6.4.13	27.1.2	RNA.processing.RNA helicase
Cre06.g298650.t1.2	31.25	11	464	52.8282	7.69385	0.132167	±	0.0433156		0.205846	±	0.0424651	0.130852	±	0.0160859	0.124881	±	0.0462404		0.238803	±	0.0375704	0.197127	±	0.0497952		0.0100838	0.0165597	helicase activity	DEAD1	3.6.4.12 - 3.6.4.13	27.1.2	RNA.processing.RNA helicase
Cre01.g021600.t1.2	20.87	9	623	66.3534	9.87646	0.0230347	±	0.017052		0.0245855	±	0.00246501	0.0389557	±	0.018388	0.0413158	±	0.0175314		0.083815	±	0.0201777	0.0173666	±	0.0126038		0.000846471	0.00286385	helicase activity		3.6.4.12 - 3.6.4.13	27.1.2	RNA.processing.RNA helicase
Cre03.g158750.t1.1	11.23	5	570	61.5194	7.07861	0.0227365	±	0.0154579		0.0268716	±	0.00269421	0.0126928	±	0.0156801	0.0153406	±	0.013506		0.0170215	±	0.0113247	0.028244	±	0.00604595		0.513996	0.277431	helicase activity	DEAD2	3.6.4.12 - 3.6.4.13	27.1.2	RNA.processing.RNA helicase
Cre05.g238900.t1.3	4.03	2	770	80.6402	5.56689	0.0112718	±	0.00734648		0.00559744	±	0.00685543	0	±	0	0	±	0		0.00255584	±	0.00442684	0	±	0		0.0364368	0.0414671	helicase activity		3.6.4.12 - 3.6.4.13	27.1.2	RNA.processing.RNA helicase
Cre10.g427700.t1.2	11.46	6	646	67.2732	7.97217	0.0375262	±	0.0112257		0.0452291	±	0.0120582	0.0412033	±	0.00630325	0.0303968	±	0.0119418		0.0552148	±	0.0123513	0.0358784	±	0.00898773		0.136968	0.106662	helicase activity		3.6.4.13	27.1.2	RNA.processing.RNA helicase
g3792.t1	4.97	3	704	79.3768	7.09326	0	±	0		0.00375081	±	0.00459379	0	±	0	0.00758552	±	0.00874858		0.0120681	±	0.00819753	0	±	0		0.0513126	0.0529039	mRNA splicing factor ATP-dependent RNA helicase		3.6.4.13	27.1.2	RNA.processing.RNA helicase
Cre16.g670300.t1.2	2.02	1	744	80.6528	5.64307	0.0158174	±	0.00355721		0.0131901	±	0.00258477	0.00502663	±	0.00504331	0.0110117	±	0.00207571		0.00691167	±	0.00414838	0.0116195	±	0.00724102		0.0760916	0.0696378	Nuclear pre-mRNA splicing factor and U1 snRNP Component			27.1.1	RNA.processing.splicing
Cre16.g674250.t1.2	10.07	2	298	34.8809	10.8726	0.0227585	±	0.0229896		0.0233242	±	0.0154698	0.0325782	±	0.0215641	0.0274923	±	0.00518232		0.0436743	±	0.0135521	0.030659	±	0.020889		0.722451	0.361139	RNA-binding protein LARK, splicing factor			27.1.1	RNA.processing.splicing
Cre01.g026450.t1.2	14.2	4	338	35.1946	11.2534	0.0237708	±	0.0148461		0	±	0	0.0166492	±	0.00969023	0.0281619	±	0.0199972		0.0350581	±	0.0266166	0.0266884	±	0.0169014		0.218331	0.147819	Serine/arginine-rich pre-mRNA splicing factor			27.1.1	RNA.processing.splicing
Cre09.g408200.t1.2	6.5	1	200	22.0879	11.2241	0.0306864	±	0.0306877		0.0470304	±	0.0377844	0.0190159	±	0.0191179	0.0183725	±	0.018715		0.0167684	±	0.0172666	0.0192835	±	0.0193704		0.652497	0.331115	Serine/arginine-rich pre-mRNA splicing factor			27.1.1	RNA.processing.splicing
Cre12.g494100.t1.3	6.96	6	1321	143.696	5.8335	0.00282637	±	0.00489541		0	±	0	0.00718604	±	0.00491814	0.00966667	±	0.00829945		0.00507749	±	0.00522833	0	±	0		0.142089	0.109158	splicing factor 3B subunit 1			27.1.1	RNA.processing.splicing
Cre08.g372800.t1.3	5.68	4	1214	132.032	5.89697	0	±	0		0.00235816	±	0.00288814	0.00318395	±	0.00319395	0	±	0		0.00423582	±	0.00254233	0	±	0		0.0651613	0.0622127	Splicing factor 3b, subunit 3			27.1.1	RNA.processing.splicing
Cre04.g214250.t1.3	2.91	2	1066	109.575	9.64209	0	±	0		0.00268556	±	0.00328913	0	±	0	0.00247722	±	0.00429067		0.00923138	±	0.00491303	0	±	0		0.00930031	0.0154285	Argonaute-like protein		3.1.-	27.3.36	RNA.regulation of transcription.Argonaute
g16859.t1	12.35	7	1053	108.275	9.56885	0	±	0		0.0079451	±	0.00577305	0.0145639	±	0.00751724	0.0148359	±	0.00432984		0.0140584	±	0.00524773	0.010521	±	0.00616141		0.0244254	0.0314663	Translation initiation factor 2C (eIF-2C) and related proteins		3.6.5.-	27.3.36	RNA.regulation of transcription.Argonaute
Cre02.g074150.t1.3	2.09	2	1437	153.689	6.65381	0	±	0		0	±	0	0.00142036	±	0.00246013	0.00424735	±	0.00267655		0.00163479	±	0.00283153	0	±	0		0.0831456	0.0744636	Chlamoypsin, light-gated proton channel rhodopsin		2.7.13.3	27.3.5	RNA.regulation of transcription.ARR
Cre17.g716400.t1.2	15.08	5	484	52.2935	5.19873	0.00771411	±	0.0133612		0	±	0	0	±	0	0	±	0		0.00485369	±	0.00840684	0.0255907	±	0.0202957		0.0546672	0.0555539	C2H2-type Zn-finger protein			27.3.11	RNA.regulation of transcription.C2H2 zinc finger family
Cre12.g508150.t1.2	9.12	8	1086	124.29	6.07471	0.00343796	±	0.00595473		0.00506757	±	0.00311082	0.0051818	±	0.00301593	0.0195946	±	0.0162507		0.00893393	±	0.00594392	0.00296658	±	0.00513827		0.151225	0.1138	SWI/SNF-related matrix-associated actin-dependent regulator of chromatin subfamily A member 5 [EC:3.6.4.-]		3.6.4.-	27.3.44	RNA.regulation of transcription.Chromatin Remodeling Factors
Cre06.g249500.t1.3	4.86	4	1234	130.168	7.53271	0	±	0		0	±	0	0	±	0	0.00922599	±	0.00977761		0.0132647	±	0.00131798	0.00166772	±	0.00288857		0.00259273	0.0066591	Cytosine-C5 specific DNA methyltransferase		2.1.1.37	27.3.46	RNA.regulation of transcription.DNA methyltransferases
g4490.t1	12.27	2	163	17.1819	9.17334	0.0303414	±	0.0319429		0.0337631	±	0.0207261	0.0216212	±	0.037449	0.0353604	±	0.0419118		0.0314145	±	0.0316273	0.0553415	±	0.0350471		0.887752	0.428612	NAC domain			27.3.50	RNA.regulation of transcription.General Transcription
g9585.t1	5.39	2	575	61.4606	4.90674	0.0106735	±	0.010674		0.0124745	±	0.00809207	0.00672228	±	0.0067434	0.00785774	±	0.00807885		0.0164512	±	0.00674421	0.0123103	±	0.00802574		0.731698	0.364891	Histone deacetylase domain		3.5.1.98	27.3.55	RNA.regulation of transcription.HDA
Cre06.g261450.t1.2	25.7	4	179	19.5038	5.74463	0.0935994	±	0.0264858		0.0708168	±	0.0183009	0.073925	±	0.017778	0.0721937	±	0.0346956		0.0914448	±	0.00908599	0.0698413	±	0.0187229		0.62322	0.32085	DNA binding	HMG		27.3.53	RNA.regulation of transcription.High mobility group (HMG) family
Cre01.g034380.t1.2	4.07	2	712	76.0818	6.60986	0.0155659	±	0.0124371		0.0040208	±	0.00492445	0	±	0	0	±	0		0	±	0	0.00725276	±	0.007892		0.0456594	0.0489693				27.3.25	RNA.regulation of transcription.MYB domain transcription factor family
g16751.t1	6.34	8	2191	227.734	5.42725	0.0110828	±	0.00334166		0.00447896	±	0.000877712	0.00176418	±	0.00176972	0.000723522	±	0.00125318		0.000632445	±	0.00109543	0.0100473	±	0.00409081		4.3077e-05	0	endopeptidase inhibitor activity			27.3.66	RNA.regulation of transcription.Psudo ARR transcription factor family
Cre12.g529500.t1.2	1.13	1	882	96.0704	7.47412	0	±	0		0	±	0	0.00231412	±	0.00400818	0.00692	±	0.00436077		0	±	0	0	±	0		0.0128264	0.0197784	Methyltransferases.		2.1.1.-	27.3.67	RNA.regulation of transcription.putative transcription regulator
Cre16.g651550.t1.2	19.66	4	234	25.7026	9.40771	0.0716866	±	0.049806		0.149332	±	0.010843	0.104106	±	0.0216762	0.120738	±	0.0190743		0.119649	±	0.0257732	0.10513	±	0.0388675		0.113245	0.0918951	Mitochondrial transcription termination factor	MTT1		27.3.67	RNA.regulation of transcription.putative transcription regulator
Cre10.g441400.t1.2	40.35	18	508	55.4388	9.11475	0.217821	±	0.0524246		0.189016	±	0.0342176	0.158055	±	0.0561251	0.204351	±	0.0499041		0.158777	±	0.0187519	0.118768	±	0.0281803		0.0970529	0.0825609	Nucleolar protein, Component of C/D snoRNPs	NOP58		27.3.67	RNA.regulation of transcription.putative transcription regulator
Cre12.g515850.t1.2	11.19	2	268	29.703	4.77979	0.00707929	±	0.0122617		0	±	0	0.00761588	±	0.0131911	0.022774	±	0.0143515		0.0264498	±	0.0158488	0.0389688	±	0.0103067		0.00873549	0.0154285	Proliferating cell nuclear antigen homolog	PCN1		27.3.67	RNA.regulation of transcription.putative transcription regulator
g12927.t1	36.78	16	503	56.2324	9.01221	0.144349	±	0.0186228		0.135685	±	0.0336404	0.0871585	±	0.0277976	0.0834935	±	0.0100294		0.0936306	±	0.0255012	0.0735315	±	0.00560873		0.00405167	0.00834607	Ribosome biogenesis protein - Nop56p/Sik1p			27.3.67	RNA.regulation of transcription.putative transcription regulator
g9752.t1	25.76	7	361	37.5197	9.18799	0.0410431	±	0.0169578		0.0696127	±	0.0023174	0.0477876	±	0.011711	0.0439927	±	0.0134805		0.106482	±	0.0180827	0.0699043	±	0.0201026		0.000350532	0	Stm1			27.3.70	RNA.regulation of transcription.Silencing Group
g9781.t1	9.85	5	792	84.3954	4.98291	0.00384898	±	0.00666663		0	±	0	0.00737753	±	0.00427798	0.00333424	±	0.00577507		0.0144286	±	0.00905164	0.00259844	±	0.00450063		0.0836276	0.0747182	Disrupter of silencing SAS10			27.3.99	RNA.regulation of transcription.unclassified
Cre03.g156250.t1.2	27.23	4	213	22.7457	7.28369	0.0695613	±	0.0287407		0.0404697	±	0.0495651	0.0082729	±	0.0143291	0.0296489	±	0.0184976		0.0175346	±	0.0186651	0.0544947	±	0.044435		0.226607	0.15153	Family of unknown function (DUF500)			27.3.99	RNA.regulation of transcription.unclassified
Cre06.g264050.t1.2	4.78	1	251	26.7041	5.94775	0.00755876	±	0.0130922		0	±	0	0	±	0	0.0221194	±	0.0130852		0.01488	±	0.0158393	0	±	0		0.0577758	0.0575493	Family of unknown function (DUF500)			27.3.99	RNA.regulation of transcription.unclassified
Cre03.g200250.t1.2	14.16	4	346	37.0091	8.41162	0.0321486	±	0.0259309		0.0486466	±	0.0458756	0.0111714	±	0.0112065	0.0220845	±	0.0172452		0.0181653	±	0.0192884	0.021207	±	0.0215197		0.579981	0.303847	ISOCITRATE LYASE/MALATE SYNTHASE		4.1.3.1 - 2.3.3.9	27.3.99	RNA.regulation of transcription.unclassified
Cre10.g440050.t1.2	25.28	8	439	47.9608	9.5542	0.0789516	±	0.0223771		0.0866977	±	0.0371262	0.0556357	±	0.0119951	0.077053	±	0.027763		0.0669824	±	0.0113143	0.0440109	±	0.0107609		0.233725	0.154508	NAD-dependent epimerase/dehydratase		5.1.3.-	27.3.99	RNA.regulation of transcription.unclassified
Cre10.g435800.t1.2	15.96	5	401	44.7108	9.42236	0.0481204	±	0.018597		0.0626688	±	0.00208624	0.0467195	±	0.0137101	0.0421182	±	0.0176182		0.0457272	±	0.00856838	0.0436959	±	0.0121858		0.48785	0.268559	NAD-dependent epimerase/dehydratase		5.1.3.-	27.3.99	RNA.regulation of transcription.unclassified
Cre01.g051950.t1.2	6.59	3	713	74.8069	6.91748	0	±	0		0	±	0	0	±	0	0	±	0		0.00329479	±	0.00570675	0.0202188	±	0.0155963		0.00973143	0.0165597	Pepsin-type aspartyl protease	ASP2	3.4.23	27.3.99	RNA.regulation of transcription.unclassified
Cre03.g149250.t1.2	31.55	10	542	55.8123	8.5874	0.0881141	±	0.0313507		0.0414938	±	0.00750937	0.0463729	±	0.0194052	0.0615886	±	0.013404		0.0719971	±	0.0152224	0.130537	±	0.0118714		0.000116958	0	Phosphoenolpyruvate carboxylase family protein, chloroplastic		4.1.1.31	27.3.99	RNA.regulation of transcription.unclassified
Cre10.g439550.t1.3	19.48	6	421	45.4647	6.15088	0.038265	±	0.0317553		0.0528917	±	0.00761069	0.0145443	±	0.0251915	0.00627248	±	0.0108643		0.0468463	±	0.00850855	0.0847484	±	0.0127747		0.000850393	0.00286385	TLD			27.3.99	RNA.regulation of transcription.unclassified
Cre10.g422000.t1.2	4.17	2	599	63.4871	8.19189	0.0196463	±	0.00441831		0.0044083	±	0.00539905	0.00330165	±	0.00571863	0.00662227	±	0.00664112		0.0220635	±	0.0112863	0.00687133	±	0.0119015		0.0361914	0.0414671	tRNA (guanine-N2)-methyltransferase		2.1.1.32	27.3.99	RNA.regulation of transcription.unclassified
Cre02.g101950.t1.2	5.95	3	824	85.3877	7.10791	0.0045311	±	0.0078481		0.0215418	±	0.0186151	0.00975424	±	0.00975666	0.00445934	±	0.00454246		0.0126726	±	0.00806168	0.00844988	±	0.00845928		0.391124	0.226081	tRNA (uracil-5)-methyltransferase		2.1.1.35	27.3.99	RNA.regulation of transcription.unclassified
Cre13.g583550.t1.2	53.47	15	288	31.5926	9.37842	0.152171	±	0.0891972		0.15695	±	0.0467314	0.129784	±	0.034399	0.150478	±	0.0408402		0.248543	±	0.0272671	0.41228	±	0.0924886		0.000148576	0	Vesicle inducing protein in plastids 1	VIPP1		27.3.99	RNA.regulation of transcription.unclassified
Cre06.g269450.t1.2	30.74	5	283	31.6565	9.1001	0.0107717	±	0.0186572		0.0186521	±	0.0323064	0.0198849	±	0.0115735	0.034551	±	0.00711377		0.0655067	±	0.026154	0.0432593	±	0.0083985		0.0328546	0.0394424	Eukaryotic translation initiation factor 3, subunit G	EIF3G		27.4	RNA.RNA binding
Cre01.g032300.t1.2	55.66	9	221	24.046	7.29834	0.112167	±	0.0359224		0.106157	±	0.0306788	0.060289	±	0.0360552	0.0706885	±	0.0206304		0.0785131	±	0.0332526	0.140427	±	0.0552345		0.124477	0.0990753	G-strand telomere binding protein	GBP1		27.4	RNA.RNA binding
Cre17.g741850.t1.2	38.64	7	295	31.2779	6.11279	0.067265	±	0.0339416		0.047876	±	0.0243767	0.0250494	±	0.0169664	0.0458742	±	0.0183552		0.0588919	±	0.0196935	0.0314573	±	0.0214091		0.263195	0.167157	Heterogeneous nuclear ribonucleoprotein			27.4	RNA.RNA binding
g3482.t1	2.62	2	802	80.3344	5.51611	0.0131623	±	0.0152595		0.00329249	±	0.00403245	0.00227463	±	0.00393978	0.00589772	±	0.00597735		0.00711081	±	0.00444781	0.00256604	±	0.00444451		0.501696	0.273175	Heterogeneous nuclear ribonucleoprotein R (RRM superfamily)			27.4	RNA.RNA binding
Cre16.g672750.t1.2	37.87	9	338	35.3746	8.54346	0.0514764	±	0.0215879		0.0749787	±	0.0656284	0.0621039	±	0.0115272	0.101645	±	0.0139445		0.0751011	±	0.0382618	0.0099563	±	0.0172448		0.0706782	0.0660509	KH domain			27.4	RNA.RNA binding
Cre09.g392350.t1.2	32.12	8	165	15.7742	8.41162	0.247378	±	0.103131		0.381434	±	0.0291063	0.333698	±	0.0210353	0.350779	±	0.023367		0.305054	±	0.025112	0.319452	±	0.0470208		0.0748027	0.0689812	nucleic acid binding			27.4	RNA.RNA binding
Cre10.g428200.t1.2	14.33	3	356	35.9075	6.59521	0.0138923	±	0.0146255		0.0275657	±	0.00540187	0.0272706	±	0.0180509	0.0245622	±	0.0216248		0.0548958	±	0.00710455	0.0361724	±	0.0224213		0.103553	0.0867	nucleic acid binding			27.4	RNA.RNA binding
Cre07.g330300.t1.2	9.47	3	454	47.6433	7.1958	0.00417896	±	0.00723817		0.00949345	±	0.0116271	0.00851391	±	0.00854065	0.0134437	±	0.00847181		0.0226054	±	0.00828903	0.0119454	±	0.0126204		0.329903	0.199332	nucleic acid binding			27.4	RNA.RNA binding
Cre04.g219950.t1.2	5.48	2	438	43.7667	9.0415	0	±	0		0	±	0	0	±	0	0	±	0		0.0139401	±	0.00825794	0	±	0		0.000272994	0	nucleic acid binding			27.4	RNA.RNA binding
g13313.t2	22.85	5	302	30.8886	8.03076	0.0882304	±	0.0263534		0.0562458	±	0.0210042	0.0755476	±	0.00447227	0.179484	±	0.0177857		0.138994	±	0.0491366	0.132756	±	0.0346371		0.000547876	0.00286385	nucleic acid binding			27.4	RNA.RNA binding
Cre06.g268600.t1.2	10.93	2	247	26.522	9.43701	0.0524688	±	0.0356721		0.0424757	±	0.0310624	0.0461875	±	0.0157547	0.0365846	±	0.0376141		0.0247198	±	0.0146436	0.0422819	±	0.011183		0.856453	0.415915	Nucleic acid binding protein			27.4	RNA.RNA binding
Cre05.g237700.t1.2	40.63	2	64	7.3818	9.37842	0.0965277	±	0.167191		0.0859903	±	0.0527867	0.0560372	±	0.0560541	0.165222	±	0.101645		0	±	0	0.0281052	±	0.0486797		0.306624	0.187769	Nucleolar protein, Structural Component of H/ACA snoRNPs	NOP10	5.4.99.-	27.4	RNA.RNA binding
Cre16.g659150.t1.1	8.54	5	925	91.8113	9.40771	0.0274957	±	0.00288068		0.0194134	±	0.00417349	0.0122648	±	0.00397642	0.0108867	±	0.00348572		0.0109245	±	0.00832268	0.00975207	±	0.00617587		0.00315438	0.0066591	Predicted splicing factor, SR protein superfamily			27.4	RNA.RNA binding
Cre14.g628100.t1.2	10.07	3	546	55.723	8.1626	0.00558314	±	0.00967028		0.0100795	±	0.00618746	0.0108175	±	0.0122971	0.0117137	±	0.012064		0.0299792	±	0.00297874	0.013227	±	0.00878844		0.0697054	0.0657065	Putative hnRNP splicing factor			27.4	RNA.RNA binding
Cre03.g148950.t1.2	6.39	2	360	38.4554	8.38232	0.0103712	±	0.0179634		0.0146626	±	0.0253964	0.0048948	±	0.00847804	0	±	0		0.00652552	±	0.0113025	0.0240136	±	0.0149648		0.489278	0.268906	Putative organellar polyribonucleotide phosphorylase/nucleotidyltransferase		2.7.7.8	27.4	RNA.RNA binding
Cre06.g275100.t1.2	24.47	11	519	53.6082	4.70361	0.137486	±	0.0228392		0.110661	±	0.0120854	0.071601	±	0.0251748	0.0763727	±	0.0265094		0.114129	±	0.0175033	0.0640383	±	0.0375027		0.0112541	0.0178911	RNA recognition motif. (a.k.a. RRM, RBD, or RNP domain)			27.4	RNA.RNA binding
Q8HUH2	10.36	3	550	62.2512	9.43701	0.0248462	±	0.00253579		0.0230477	±	0.00595613	0.0174233	±	0.00659209	0.0158985	±	0.0139971		0.0239897	±	0.00806889	0.00938903	±	0.0102166		0.258959	0.16519	DNA-directed RNA polymerase subunit alpha OS=Chlamydomonas reinhardtii GN=rpoA PE=2 SV=1 - [RPOA_CHLRE]		2.7.7.6	27.2	RNA.transcription
Q8HTL7	3.51	2	626	70.3858	9.18799	0.0236686	±	0.00977919		0.0156764	±	0.00307199	0.00641972	±	0.00642132	0.0042184	±	0.00730648		0.00221356	±	0.003834	0.00824915	±	0.0089762		0.0126966	0.0197784	DNA-directed RNA polymerase subunit beta C-terminal section OS=Chlamydomonas reinhardtii GN=rpoB2 PE=2 SV=1 - [RPOB2_CHLRE]		2.7.7.6	27.2	RNA.transcription
Q8HTL6	7.91	5	822	93.1263	9.74463	0.0120084	±	0.00705814		0.0136991	±	0.0113975	0.00932757	±	0.00629418	0.00842511	±	0.00848491		0.00911371	±	0.00168635	0.00719545	±	0.00822604		0.91149	0.439133	DNA-directed RNA polymerase subunit beta N-terminal section OS=Chlamydomonas reinhardtii GN=rpoB1 PE=2 SV=1 - [RPOB1_CHLRE]		2.7.7.6	27.2	RNA.transcription
Q8HUG9	4.98	2	603	68.5698	10.0376	0.019516	±	0.004389		0.00912667	±	0.00560257	0.00327975	±	0.00568069	0.00262892	±	0.00455342		0.00229799	±	0.00398024	0	±	0		0.000447621	0	DNA-directed RNA polymerase subunit beta' N-terminal section OS=Chlamydomonas reinhardtii GN=rpoC1A PE=2 SV=1 - [RPC1A_CHLRE]		2.7.7.6	27.2	RNA.transcription
Q7PCJ6	3.4	7	3120	357.565	9.96436	0.0027948	±	0.00182126		0.00399166	±	0.000827421	0.00254725	±	0.0032071	0.00246432	±	0.00153997		0.00177652	±	0.00307703	0.000659604	±	0.00114247		0.561331	0.296231	DNA-directed RNA polymerase subunit beta'' OS=Chlamydomonas reinhardtii GN=rpoC2 PE=2 SV=1 - [RPOC2_CHLRE]		2.7.7.6	27.2	RNA.transcription
Cre06.g257000.t1.2	5.78	2	467	50.0072	9.08545	0.0105902	±	0.0111492		0	±	0	0.0123787	±	0.00720153	0.00741482	±	0.00746745		0.00799759	±	0.00851321	0.00385168	±	0.00667131		0.418766	0.238494	Sulfate binding protein, component of chloroplast transporter SulP			14	S-assimilation
Cre16.g677500.t1.2	8.26	1	218	23.9432	6.93213	0.0174059	±	0.030148		0.0131321	±	0.0160835	0.0355897	±	0.0257326	0.00861232	±	0.014917		0.0153839	±	0.0158409	0	±	0		0.397995	0.229402	Adenosine 5\'-phosphosulfate kinase		2.7.1.25	14.15	S-assimilation.AKN
Cre12.g517150.t1.1	28.09	8	413	46.3564	8.19189	0.17614	±	0.0501478		0.179654	±	0.0246156	0.133843	±	0.0150054	0.115494	±	0.0485728		0.125075	±	0.020264	0.115032	±	0.0422283		0.129594	0.102302	Adenylylphosphosulfate reductase	APR1	1.8.4.9	14.2	S-assimilation.APR
Cre03.g203850.t1.2	14.94	5	462	49.9196	8.41162	0.0066859	±	0.0115803		0.00571553	±	0.00700006	0.0210137	±	0.0139093	0.0399884	±	0.0106057		0.0303451	±	0.00604831	0.0161346	±	0.0190983		0.0185785	0.0262294	ATP-sulfurylase		2.7.7.4	14.1	S-assimilation.ATPS
g8568.t1	13.88	4	490	54.0636	9.23193	0	±	0		0.0175919	±	0.0215456	0.0360866	±	0.0242223	0.047021	±	0.025017		0.0527104	±	0.00853983	0.00367089	±	0.00635817		0.00465519	0.00984206	Sulfite reductase		1.8.99.1	14.3	S-assimilation.sulfite redox
Cre16.g651923.t1.2	6.35	3	614	66.8725	8.03076	0.0284363	±	0.012255		0.0159827	±	0.00313203	0.0276423	±	0.00405621	0.0241045	±	0.00874345		0.0244022	±	0.00451525	0.0207831	±	0.0142399		0.560238	0.295917	Caroteinoid isomerase		5.-.-.-	16.1.4	secondary metabolism.isoprenoids.carotenoids
Cre09.g407200.t1.2	6.71	2	641	67.3211	7.82568	0	±	0		0	±	0	0	±	0	0	±	0		0.013569	±	0.00830374	0.00280614	±	0.00486038		0.00247274	0.00495106	oxidoreductase activity		1.-.-.-	16.1.4	secondary metabolism.isoprenoids.carotenoids
Cre16.g674950.t1.2	9.5	4	558	60.1312	8.70459	0.0377996	±	0.0290763		0.0369139	±	0.0124634	0.0205563	±	0.00725652	0.0265236	±	0.00962093		0.0265642	±	0.0140025	0.0301967	±	0.0215898		0.814231	0.399227	Phytoene desaturase		1.3.99.29	16.1.4	secondary metabolism.isoprenoids.carotenoids
g8354.t1	4.75	2	590	63.8308	7.81104	0	±	0		0	±	0	0.00345942	±	0.00599189	0	±	0		0.0233502	±	0.0129534	0.00570378	±	0.00987923		0.00507032	0.00984206	Putative chloroplast lycopene beta cyclase		1.14.-.-	16.1.4.5	secondary metabolism.isoprenoids.carotenoids.lycopene beta cyclase
Cre13.g587500.t1.3	15.1	5	596	64.1408	7.56201	0.00829806	±	0.00873606		0.0164654	±	0.00322662	0.00648543	±	0.0065058	0.00616526	±	0.00628019		0.010953	±	0.00679397	0	±	0		0.0676647	0.0643253	Amine oxidase		1.14.99.-	16.1.4.2	secondary metabolism.isoprenoids.carotenoids.phytoene dehydrogenase
Cre12.g509650.t1.2	20.04	8	564	62.7975	7.88428	0.0540436	±	0.020768		0.0760023	±	0.0139464	0.0500462	±	0.00896862	0.00946845	±	0.0109202		0.0216859	±	0.00717383	0.0237036	±	0.0238415		0.000474105	0	Phytoene desaturase	PDS1	1.14.99.-	16.1.4.2	secondary metabolism.isoprenoids.carotenoids.phytoene dehydrogenase
Cre01.g050950.t1.2	13.1	5	504	55.5732	8.93896	0.0575969	±	0.0291507		0.113955	±	0.0124451	0.05208	±	0.0147273	0.014741	±	0.0106321		0.0489785	±	0.00771586	0.0669933	±	0.010557		2.57297e-05	0	Geranylgeranyl reductase	CHLP	1.3.1.83	16.1.1	secondary metabolism.isoprenoids.non-mevalonate pathway
Cre08.g372950.t1.2	11.18	4	465	51.667	6.65381	0	±	0		0	±	0	0.0083125	±	0.00833861	0.010172	±	0.0103093		0.0220706	±	0.00809295	0.00442573	±	0.00766559		0.0115853	0.0189274	4-hydroxy-3-methylbut-2-enyl diphosphate reductase		1.17.1.2	16.1.1.7	secondary metabolism.isoprenoids.non-mevalonate pathway.HDR
Cre12.g490350.t1.1	30.69	16	681	74.4703	6.20166	0.143044	±	0.0472109		0.112505	±	0.0159509	0.103783	±	0.025312	0.0856076	±	0.0254634		0.0897449	±	0.0206406	0.112407	±	0.017606		0.187304	0.132714	1-hydroxy-2-methyl-2-(E)-butenyl 4-diphosphate synthase		1.17.7.1	16.1.1.6	secondary metabolism.isoprenoids.non-mevalonate pathway.HDS
Cre12.g503550.t1.2	8.21	1	207	22.2388	8.93896	0.056851	±	0.0127853		0.0474078	±	0.00929018	0.0367398	±	0.00217492	0.0268212	±	0.0158666		0.0162014	±	0.0166827	0.0341952	±	0.0222937		0.0415062	0.0455747	2-C-methyl-D-erythritol 2,4-cyclodiphosphate synthase		4.6.1.12	16.1.1.5	secondary metabolism.isoprenoids.non-mevalonate pathway.MCS
Cre01.g013801.t1.2	7.89	2	469	50.4821	7.72314	0.00658611	±	0.0114075		0.00610406	±	0.00747592	0.0124584	±	0.00722422	0.0073832	±	0.00743561		0.00295456	±	0.00511745	0.00383526	±	0.00664286		0.73271	0.365141				16.1.3.4	secondary metabolism.isoprenoids.tocopherol biosynthesis.tocopherol cyclase
Cre16.g683550.t1.2	5.19	5	1772	181.94	5.59229	0.0031777	±	0.00349939		0.00161558	±	0.00197867	0.00218133	±	0.00218818	0	±	0		0.00791165	±	0.00157693	0.00333785	±	0.00381592		0.0246038	0.0324858	NADP/FAD dependent oxidoreductase		1.18.1.-	16.2	secondary metabolism.phenylpropanoids
Cre06.g252650.t1.2	41.59	5	214	23.3727	6.55127	0.121688	±	0.0824792		0.104053	±	0.0149724	0.159337	±	0.0367927	0.11002	±	0.0530549		0.143883	±	0.0150567	0.172833	±	0.0131831		0.349145	0.207886	Isopropylmalate dehydratase, small subunit	LEU1S	4.2.1.35	16.5.1.1.1.4	secondary metabolism.sulfur-containing.glucosinolates.synthesis.aliphatic.methylthioalkylmalate isomerase small subunit (MAM-IS)
Cre06.g257500.t1.2	61.54	21	247	27.9851	5.021	0.314145	±	0.055046		0.271226	±	0.0497181	0.288247	±	0.0654598	0.351949	±	0.0628092		0.346645	±	0.0242672	0.501834	±	0.0802646		0.00205563	0.00495106	14-3-3 protein	FTT2		30.7	signalling.14-3-3 proteins
Cre12.g559250.t1.2	38.61	8	259	29.4958	4.99561	0.210436	±	0.0728533		0.277334	±	0.0596213	0.269758	±	0.0371877	0.303995	±	0.0411969		0.277393	±	0.0177798	0.438918	±	0.0988831		0.0059756	0.0114106	14-3-3 protein FTT1	FTT1		30.7	signalling.14-3-3 proteins
g11725.t1	6.15	5	1122	116.193	6.50732	0	±	0		0	±	0	0	±	0	0.00167334	±	0.00289831		0.00175401	±	0.00303803	0.0130803	±	0.00912159		0.00640858	0.0114106	Ca2+ transporting ATPase		3.6.3.8	30.3	signalling.calcium
Cre01.g044600.t1.2	22.62	5	1441	143.327	7.95752	0.0121024	±	0.00788663		0.00381914	±	0.00234445	0.00782899	±	0.00607066	0.00553846	±	0.00384191		0.00356855	±	0.00214184	0.00267641	±	0.00268847		0.182101	0.129417	CALCIUM-DEPENDENT LIPID-BINDING PROTEIN (CALB RELATED)		2.7.11.13	30.3	signalling.calcium
Cre01.g038400.t1.2	25.95	10	420	47.2981	4.70361	0.150241	±	0.0340256		0.0894861	±	0.00476027	0.134259	±	0.0271033	0.114161	±	0.0314038		0.138585	±	0.0295695	0.186542	±	0.02197		0.00724817	0.0126848	Calreticulin 2	CRT2		30.3	signalling.calcium
Cre03.g202950.t1.3	9.52	2	357	39.815	5.16064	0.00531442	±	0.00920485		0.0154156	±	0.00946317	0.0264128	±	0.0084324	0.019399	±	0.0195367		0.0264363	±	0.0188825	0.0292539	±	0.00773727		0.272849	0.172016	cell redox homeostasis			30.3	signalling.calcium
Cre11.g468450.t1.2	44.38	4	169	19.4468	4.80518	0.0475416	±	0.0296923		0.0750072	±	0.0193838	0.0671372	±	0.0478328	0.117444	±	0.0130067		0.0664281	±	0.0272951	0.0647048	±	0.0381056		0.188191	0.133165	Centrin present in monomeric inner arm dyneins b, e, and g			30.3	signalling.calcium
Cre03.g170200.t1.3	2.91	1	619	66.3414	6.29053	0	±	0		0	±	0	0.00954179	±	0.0108469	0.00986016	±	0.00621357		0.00379513	±	0.00657336	0	±	0		0.121367	0.0972101	Copine			30.3	signalling.calcium
Cre05.g242350.t1.2	10.9	7	1064	113.908	5.36377	0.00464816	±	0.00489351		0.00901426	±	0.00560433	0.00894802	±	0.00581505	0.00821819	±	0.00723535		0.0148368	±	0.00503121	0.0188903	±	0.0109907		0.194515	0.137722	ER-Type Ca2+ pumping ATPASE1		3.6.3.8	30.3	signalling.calcium
g17542.t1	15.68	7	593	65.3312	5.04639	0	±	0		0	±	0	0.00307632	±	0.00532834	0.021792	±	0.010473		0.0442344	±	0.00959076	0.0278277	±	0.0179356		6.56688e-05	0	Glucosidase II beta subunit-like protein, protein kinase C substrate related		3.2.1.-	30.3	signalling.calcium
Cre06.g260950.t1.2	12.37	5	590	65.0702	7.76709	0.0104022	±	0.0104026		0.0089511	±	0.0109628	0.00655138	±	0.00657196	0.025265	±	0.0187023		0.0204262	±	0.00602577	0.042135	±	0.0188566		0.0299309	0.0368209	GTP binding		3.6.5.	30.3	signalling.calcium
g15426.t1	6.79	4	928	98.8688	6.13818	0	±	0		0	±	0	0.0143262	±	0.00662306	0.0194516	±	0.00895085		0.0151072	±	0.00301112	0.00609422	±	0.00653022		0.000810802	0.00286385	LETM1-like protein			30.3	signalling.calcium
Cre09.g388850.t1.1	9.08	6	1168	127.682	5.17334	0	±	0		0.00226076	±	0.00276886	0.00698992	±	0.0121069	0.0120585	±	0.00767262		0.0120194	±	0.0106309	0.0250393	±	0.0115622		0.0322031	0.0386264	P-type ATPase/cation transporter, plasma membrane			30.3	signalling.calcium
Cre07.g347050.t1.2	3.2	1	500	54.6947	4.69092	0	±	0		0	±	0	0.00408211	±	0.00707043	0.0122069	±	0.0076924		0	±	0	0	±	0		0.0128265	0.0197784	Radial spoke protein 7			30.3	signalling.calcium
Cre06.g263950.t1.3	6.34	5	1214	131.491	6.3667	0	±	0		0	±	0	0	±	0	0.0104703	±	0.00479732		0.0100748	±	0.00333282	0.00317685	±	0.00319117		8.40387e-05	0	Sodium/potassium-echanging ATPase.		3.6.3.9	30.3	signalling.calcium
Cre01.g044650.t1.2	4.46	3	986	106.715	8.66064	0	±	0		0	±	0	0	±	0	0	±	0		0.00521529	±	0.00313022	0	±	0		0.000318828	0				30.3	signalling.calcium
Cre17.g715350.t1.2	11.99	3	442	46.1643	9.05615	0.0350719	±	0.0192598		0.0162281	±	0.010527	0.00412728	±	0.00714866	0.0263697	±	0.00559312		0.0410797	±	0.00499477	0.063009	±	0.0193268		0.000443199	0	ADP-ribosylation factor GTPase-activating protein 2/3			30.5	signalling.G-proteins
Cre02.g104900.t1.2	7.16	2	391	43.6976	6.99072	0.00954892	±	0.0165392		0.0208285	±	0.014343	0.0197714	±	0.0198335	0.0262965	±	0.0102833		0.02127	±	0.0135897	0.0105267	±	0.0182327		0.754632	0.374312	Flagellar Associated Protein			30.5	signalling.G-proteins
Cre14.g616600.t1.2	11.15	8	1049	107.894	5.38916	0.00940983	±	0.00553078		0.0143895	±	0.0052689	0.0234609	±	0.0157096	0.0101255	±	0.00769783		0.0201013	±	0.00978247	0.0188868	±	0.0109972		0.445919	0.25035	FZO-like			30.5	signalling.G-proteins
Cre12.g533050.t1.2	7.99	3	676	72.8782	6.03662	0.0083297	±	0.00917296		0.00390617	±	0.00478407	0.0114358	±	0.0114718	0.0273294	±	0.00724824		0.0195183	±	0.00656492	0	±	0		0.00292063	0.0066591	GTPase		3.6.5.2	30.5	signalling.G-proteins
Cre10.g439600.t1.3	5.1	2	882	93.505	6.04932	0	±	0		0.00299385	±	0.0036667	0.00901069	±	0.0113448	0.00479133	±	0.00508143		0.00646584	±	0.00404438	0.0141741	±	0.00379978		0.0977688	0.0832181	hydrolase activity, acting on acid anhydrides			30.5	signalling.G-proteins
Cre15.g641000.t1.2	3.38	1	473	45.9806	5.22412	0	±	0		0.0116351	±	0.00714239	0.00372543	±	0.00645263	0.00558291	±	0.00966988		0.0158382	±	0.00293062	0.00435087	±	0.00753594		0.0772393	0.0702896	Nuclear pore complex component NPAP60L/NUP50			30.5	signalling.G-proteins
Cre10.g459500.t1.1	6.51	4	691	76.7845	9.37842	0	±	0		0.00382138	±	0.00468022	0.0139597	±	0.00560167	0	±	0		0.0136895	±	0.00561204	0	±	0		0.00011553	0	Nucleolar GTP-binding protein		3.6.5.2	30.5	signalling.G-proteins
Cre13.g562150.t1.2	20.84	6	403	43.1747	5.56689	0.0122721	±	0.0129198		0.0380069	±	0.00381067	0.00490742	±	0.0084999	0.0182357	±	0.0185756		0.0103153	±	0.0178666	0.0255586	±	0.0235223		0.171495	0.124133	Protein of unknown function (DUF933)			30.5	signalling.G-proteins
g9614.t1	21.72	7	442	49.4922	6.30322	0.0561749	±	0.0333016		0.0281764	±	0.00584062	0.0332936	±	0.0186191	0.0227832	±	0.00729479		0.0495296	±	0.00997324	0.0655575	±	0.0247878		0.0872063	0.0763635	Rab GDP dissociation inhibitor protein			30.5	signalling.G-proteins
Cre17.g737050.t1.2	10.4	4	404	43.3189	6.65381	0.11182	±	0.033785		0.0894479	±	0.0158481	0.0566306	±	0.0151272	0.0537762	±	0.0124936		0.0483735	±	0.00626044	0.107499	±	0.0307256		0.00362328	0.00834607	RabGAP/TBC			30.5	signalling.G-proteins
Cre09.g394450.t1.2	13.01	2	246	26.4	4.69092	0.0832842	±	0.028947		0.0797838	±	0.0156347	0.069246	±	0.0118837	0.0730513	±	0.00939096		0.0513567	±	0.0102344	0.0869054	±	0.0196063		0.199255	0.139468	RAN binding protein, RANBP1	RBP1		30.5	signalling.G-proteins
Cre03.g191050.t1.2	15.7	3	223	25.42	6.68311	0.0528634	±	0.0529258		0.0750331	±	0.0545204	0.0679233	±	0.0249549	0.0235862	±	0.0245627		0.0725944	±	0.0645396	0.0335478	±	0.0338839		0.644236	0.328652	Ran-like small GTPase	RAN1	3.6.5.2	30.5	signalling.G-proteins
Cre12.g560150.t1.2	48.77	7	203	22.5845	6.21436	0.165367	±	0.0707902		0.240459	±	0.037348	0.152428	±	0.0764402	0.217012	±	0.0614104		0.201911	±	0.0777021	0.283815	±	0.0499449		0.178798	0.128032	Small Rab-related GTPase		3.6.5.2	30.5	signalling.G-proteins
g9677.t1	47.89	7	213	23.5969	7.45947	0.0520325	±	0.0415739		0.0977473	±	0.0229256	0.0612439	±	0.0487447	0.0867354	±	0.0230038		0.0730648	±	0.0469669	0.214778	±	0.0480879		0.00114496	0.00286385	Small Rab-related GTPase		3.6.5.2	30.5	signalling.G-proteins
Cre01.g047550.t1.2	22.75	4	211	23.6572	8.36768	0.0617093	±	0.0418259		0.046509	±	0.00911406	0.0380924	±	0.0381018	0.0926818	±	0.0190824		0.0578631	±	0.0417537	0.0677741	±	0.00644221		0.353376	0.209755	Small Rab-related GTPase		3.6.5.2	30.5	signalling.G-proteins
Cre12.g517400.t1.2	15.84	2	202	22.1073	7.13721	0.0244834	±	0.0257757		0.0344089	±	0.0228217	0.0188276	±	0.0189286	0.0587485	±	0.0165754		0.055576	±	0.022836	0.0765548	±	0.0316753		0.0539845	0.0550771	Small Rab-related GTPase		3.6.5.2	30.5	signalling.G-proteins
Cre06.g311900.t1.2	21.36	4	206	23.1274	5.87158	0.0242045	±	0.0255496		0.0267154	±	0.0163998	0.0184561	±	0.0184861	0.101474	±	0.0346764		0.00868251	±	0.0150385	0.0419655	±	0.026152		0.00200693	0.00495106	Small Rab-related GTPase		3.6.5.2	30.5	signalling.G-proteins
Cre03.g189250.t1.2	19.44	3	216	24.1703	5.90967	0.0284133	±	0.0284146		0.0122249	±	0.0149724	0	±	0	0.0365761	±	0.0222723		0.0328174	±	0.0196643	0.0745327	±	0.0159546		0.0033344	0.0066591	Small Rab-related GTPase		3.6.5.2	30.5	signalling.G-proteins
Cre07.g357350.t1.2	7.32	1	205	22.0606	9.93506	0.0481508	±	0.0283014		0.0354096	±	0.0420893	0.0370982	±	0.00219614	0.0399644	±	0.00753332		0.0365437	±	0.00676186	0.0509446	±	0.0134742		0.922161	0.444142	Nitrogen regulatory protein PII			30.1	signalling.in sugar and nutrient physiology
g10587.t1	2	1	749	80.4497	8.60205	0	±	0		0	±	0	0.00243559	±	0.00421857	0.00211647	±	0.00366583		0.00815191	±	0.00482907	0.00240152	±	0.00415955		0.0953504	0.0815237	tRNA uridine 5-carboxymethylaminomethyl modification enzyme		2.1.1.74	30.1	signalling.in sugar and nutrient physiology
g6159.t1	5.73	3	646	67.9501	5.84619	0.0212166	±	0.0136855		0.0237102	±	0.00237725	0.0203858	±	0.00457741	0	±	0		0.0174119	±	0.00626692	0.0221367	±	0.00210419		0.00322944	0.0066591	Complex I intermediate-associated protein 30 (CIA30)			30.11	signalling.light
Cre06.g269050.t1.2	32.52	21	898	91.1495	8.70459	0.0719076	±	0.0119147		0.0668973	±	0.00362164	0.0582492	±	0.0148581	0.0482074	±	0.00929889		0.0604341	±	0.00697446	0.0657016	±	0.00709193		0.0998358	0.0841338	NAD DEPENDENT EPIMERASE/DEHYDRATASE			30.11	signalling.light
Cre07.g349700.t1.2	16.55	4	278	28.8662	9.27588	0.0312204	±	0.0203482		0.0292948	±	0.0201731	0.0331433	±	0.0211886	0.0359342	±	0.022217		0.038366	±	0.00859992	0.037567	±	0.00993599		0.985629	0.470011	NITROGEN METABOLIC REGULATION PROTEIN NMR-RELATED			30.11	signalling.light
g11684.t1	41.61	8	310	31.6486	8.26514	0.0540461	±	0.0152934		0.049409	±	0.00495388	0.0488649	±	0.016085	0.0664182	±	0.0267561		0.0664242	±	0.0452892	0.0336891	±	0.00891034		0.552646	0.293279	NmrA-like family			30.11	signalling.light
Cre09.g388750.t1.2	18.28	7	640	67.8727	9.59814	0.0058338	±	0.0101044		0	±	0	0.00879288	±	0.00511765	0.0123961	±	0.0124313		0.0102	±	0.00632688	0.0173104	±	0.0101374		0.250226	0.161567	Phosphoinositide phosphatase			30.4	signalling.phosphinositides
Cre05.g245550.t1.3	1.29	2	2328	237.706	6.97607	0	±	0		0.00236399	±	0.00145118	0.00166036	±	0.00166557	0.00432568	±	0.00138501		0.00542687	±	0.00108147	0.000884005	±	0.00153114		0.000586796	0.00286385	Phosphatidylinositol 4-kinase		2.7.1.67	30.4.2	signalling.phosphinositides.phosphatidylinositol 4-kinase
Cre02.g090850.t1.3	17.79	12	1012	109.642	7.15186	0.0660222	±	0.021776		0.0607915	±	0.00981387	0.02838	±	0.00853146	0.0196923	±	0.0110295		0.0345122	±	0.00986361	0.0427636	±	0.0116513		0.00191276	0.00495106	ClpB chaperone, Hsp100 family			20.2.1	stress.abiotic.heat
Cre17.g701500.t1.2	13.33	5	450	48.3235	7.03467	0.0261515	±	0.00588126		0.0680746	±	0.00682534	0.0334596	±	0.0111284	0.0495046	±	0.0208816		0.0586898	±	0.0189549	0.0563977	±	0.0167398		0.0199895	0.0273514	DnaJ-like protein	DNJ1		20.2.1	stress.abiotic.heat
Cre06.g260350.t1.2	5.86	3	563	59.534	5.84619	0	±	0		0	±	0	0	±	0	0	±	0		0.011595	±	0.0071922	0.0160225	±	0.0101469		0.00172545	0.00495106	DnaJ-like protein			20.2.1	stress.abiotic.heat
Cre02.g080650.t1.2	24.18	16	819	93.0621	4.90674	0.0316233	±	0.0168287		0.0631351	±	0.00987804	0.0760639	±	0.0113284	0.0906499	±	0.0108593		0.0744541	±	0.00973479	0.0476731	±	0.00242932		4.84206e-05	0	Endoplasmic reticulum associated heat shock protein 90B	HSP90B		20.2.1	stress.abiotic.heat
Cre10.g439900.t1.2	8.81	8	1124	120.818	5.2876	0.0105059	±	0.00812358		0.0134293	±	0.00491732	0.0104532	±	0.00799805	0.00352913	±	0.00353917		0.00986472	±	0.00726184	0.0373387	±	0.0204334		0.013787	0.0209937	ER-located HSP110/SSE-like protein			20.2.1	stress.abiotic.heat
Cre08.g372100.t1.2	54.53	30	651	71.1704	5.37646	0.262034	±	0.0617919		0.265137	±	0.0169558	0.21132	±	0.0438215	0.254749	±	0.0138215		0.305148	±	0.0597356	0.256885	±	0.0668642		0.380489	0.221651	Heat shock protein 70A	HSP70A		20.2.1	stress.abiotic.heat
Cre06.g250100.t1.2	33.28	25	679	71.9104	5.43994	0.282024	±	0.0829998		0.14678	±	0.0511728	0.133819	±	0.026399	0.125726	±	0.00570403		0.121193	±	0.022499	0.142962	±	0.044683		0.00367264	0.00834607	Heat shock protein 70B	HSP70B		20.2.1	stress.abiotic.heat
Cre09.g393200.t1.2	37.41	16	663	70.6275	5.89697	0.0795843	±	0.0065681		0.0606708	±	0.00715044	0.0829112	±	0.0167094	0.0821966	±	0.0114672		0.0743705	±	0.0183138	0.0827803	±	0.0260331		0.507855	0.275619	Heat shock protein 70C	HSP70C		20.2.1	stress.abiotic.heat
Cre16.g677000.t1.2	29.2	18	774	84.0986	5.31299	0.115271	±	0.0176817		0.0992736	±	0.010882	0.0714991	±	0.0136299	0.0458553	±	0.0179423		0.118279	±	0.0108699	0.160193	±	0.028496		6.28387e-06	0	Heat shock protein 70E	HSP70E		20.2.1	stress.abiotic.heat
Cre09.g386750.t1.2	34.47	22	705	80.6309	5.08447	0.151922	±	0.0399656		0.132769	±	0.0203841	0.12033	±	0.0131331	0.106836	±	0.0172492		0.185547	±	0.0119827	0.135671	±	0.0338279		0.0197871	0.0273514	Heat shock protein 90A	HSP90A		20.2.1	stress.abiotic.heat
Cre12.g514850.t1.2	18.4	11	810	89.2976	5.32568	0.0359589	±	0.0154079		0.0431402	±	0.00313243	0.0302299	±	0.00936588	0.0270832	±	0.00271355		0.0296784	±	0.00806935	0.0303709	±	0.0112284		0.366592	0.216839	Heat shock protein 90C	HSP90C		20.2.1	stress.abiotic.heat
Cre03.g189950.t1.2	10.57	4	577	63.8142	6.13818	0.022496	±	0.0151045		0.0240922	±	0.0159792	0.0225577	±	0.00986267	0.0262013	±	0.0101295		0.0266987	±	0.0079039	0.0399202	±	0.0246705		0.718847	0.359885	HSP70-HSP90 organizing protein	HOP1		20.2.1	stress.abiotic.heat
g12405.t1	8.85	3	418	44.9629	9.11475	0.0325955	±	0.0209105		0.026332	±	0.0161644	0.0363882	±	0.00215411	0.0283904	±	0.00801014		0.0259453	±	0.00754403	0.0496262	±	0.0248832		0.442571	0.249241	Molecular chaperone (DnaJ superfamily)			20.2.1	stress.abiotic.heat
g1475.t1	34.3	22	656	72.4483	5.10986	0.180623	±	0.0171378		0.157597	±	0.00894076	0.134358	±	0.0260492	0.156598	±	0.0221908		0.125811	±	0.0191664	0.150758	±	0.042088		0.159278	0.117525	Molecular chaperones GRP78/BiP/KAR2, HSP70 superfamily			20.2.1	stress.abiotic.heat
Cre12.g542350.t1.2	16.25	2	160	17.935	6.32861	0.0502158	±	0.0313625		0.0957299	±	0.00959814	0.0224149	±	0.0224216	0	±	0		0.0431822	±	0.0264107	0.04424	±	0.0288425		0.00210177	0.00495106	response to stress	USP1		20.2.99	stress.abiotic.unspecified
Cre16.g649650.t1.1	21.66	2	157	17.6791	7.53271	0	±	0		0	±	0	0	±	0	0.0353629	±	0.0209197		0	±	0	0	±	0		0.000268556	0	response to stress			20.2.99	stress.abiotic.unspecified
g18030.t1	3.24	2	925	97.1502	6.07471	0.00539042	±	0.00568997		0.00465949	±	0.00570669	0.00417872	±	0.00419184	0.00691425	±	0.00712103		0.00959692	±	0.00163285	0.00765233	±	0.00498897		0.792924	0.390501	Protein of unknown function (DUF1336)			20.1	stress.biotic
Cre08.g364300.t1.2	5.06	2	770	79.999	5.69385	0	±	0		0.00342932	±	0.00420004	0.00501989	±	0.00503565	0.00792654	±	0.00499507		0.012285	±	0.00503626	0.00267268	±	0.00462922		0.0404087	0.0445973	Flagellar Associated Protein	FAP29		20.1.7.6	stress.biotic.PR-proteins.proteinase inhibitors
Cre06.g258700.t1.3	13.95	10	946	102.816	6.04932	0.0562473	±	0.013969		0.0518679	±	0.0101642	0.0342167	±	0.0138287	0.0357571	±	0.0128837		0.0402314	±	0.00697303	0.0280578	±	0.00159892		0.0377341	0.0432254	Pyruvate carboxylase	PYC1	6.4.1.1	8	TCA / org transformation
Cre04.g223100.t1.2	3.71	1	377	41.6016	7.32764	0.00503249	±	0.00871653		0.0184366	±	0.0122281	0.0201728	±	0.00119419	0.014165	±	0.0163369		0.00474429	±	0.00821735	0	±	0		0.0993504	0.0838722	Carbonic anhydrase 1	CAH1	4.2.1.1	8.3	TCA / org transformation.carbonic anhydrases
Cre09.g415700.t1.2	22.26	4	310	33.438	8.82178	0.0259178	±	0.0161871		0.040891	±	0.0105673	0.0172533	±	0.0189161	0	±	0		0.00576966	±	0.00999335	0	±	0		0.00240812	0.00495106	Carbonic anhydrase 3	CAH3	4.2.1.1	8.3	TCA / org transformation.carbonic anhydrases
Cre13.g607350.t1.2	10.53	3	399	42.9581	7.44482	0	±	0		0	±	0	0	±	0	0.0318569	±	0.0145963		0.0712827	±	0.0156832	0.0561377	±	0.0466736		0.000965953	0.00286385	Carbonic anhydrase 7	CAH7	4.2.1.1	8.3	TCA / org transformation.carbonic anhydrases
Cre09.g405750.t1.1	5.41	1	333	35.7667	6.07471	0	±	0		0	±	0	0	±	0	0	±	0		0.0171257	±	0.0107122	0.0212565	±	0.0138583		0.00219925	0.00495106	Carbonic anhydrase 8	CAH8	4.2.1.1	8.3	TCA / org transformation.carbonic anhydrases
Cre05.g248400.t1.2	27.72	5	267	27.67	8.76318	0.107054	±	0.0357037		0.174714	±	0.0552847	0.163832	±	0.0263927	0.105815	±	0.0167168		0.197587	±	0.0838562	0.159603	±	0.0693708		0.25225	0.162428	Carbonic anhydrase 4, mitochondrial beta type	CAH4	4.2.1.1	8.3	TCA / org transformation.carbonic anhydrases
g1650.t1	28.95	11	608	64.8155	7.63525	0	±	0		0	±	0	0.0219685	±	0.0177815	0.0434938	±	0.0356265		0.0434699	±	0.016834	0.015645	±	0.0159259		0.0286204	0.036264	ATP-citrate lyase B-1		2.3.3.8	8.2.11	TCA / org transformation.other organic acid transformatons.atp-citrate lyase
Cre02.g145800.t1.2	30	7	360	38.091	8.57275	0.0963336	±	0.034159		0.123003	±	0.0315701	0.0901745	±	0.0300689	0.127678	±	0.0212655		0.0641	±	0.0190168	0.097347	±	0.0431812		0.187523	0.133165	NAD-dependent malate dehydrogenase		1.1.1.37	8.2.9	TCA / org transformation.other organic acid transformatons.cyt MDH
Cre09.g410700.t1.2	21.45	7	415	44.8238	7.86963	0.107449	±	0.0288601		0.144221	±	0.0123266	0.137376	±	0.0320989	0.124759	±	0.0115868		0.136918	±	0.0200724	0.141263	±	0.0160341		0.344722	0.205839	NADP-dependent malate dehydrogenase, chloroplastic	MDH5	1.1.1.82	8.2.9	TCA / org transformation.other organic acid transformatons.cyt MDH
Cre02.g143250.t1.2	30.21	8	341	36.818	7.43018	0.0981469	±	0.00986625		0.136148	±	0.0347451	0.145153	±	0.0286477	0.167557	±	0.0328688		0.126633	±	0.0291755	0.114499	±	0.00583464		0.0627058	0.0610992	Isocitrate dehydrogenase, NAD-dependent	IDH2	1.1.1.41	8.2.4	TCA / org transformation.other organic acid transformatons.IDH
Cre06.g268750.t1.2	17.43	8	637	69.8399	7.54736	0.00776396	±	0.00817377		0.00863953	±	0.00530353	0.00893182	±	0.00961839	0	±	0		0.00715851	±	0.00748364	0.0573725	±	0.0278128		0.000457127	0	Malate dehydrogenase, decarboxylating		1.1.1.39	8.2.10	TCA / org transformation.other organic acid transformatons.malic
Cre01.g022500.t1.2	12.26	5	824	81.9424	7.44482	0.00823061	±	0.00831421		0.0287799	±	0.0129587	0.0161358	±	0.0105881	0.0238305	±	0.00936215		0.0194022	±	0.00621367	0.0146831	±	0.0114101		0.22476	0.150746	NADP+-dependent malic enzyme	ME3	1.1.1.39	8.2.10	TCA / org transformation.other organic acid transformatons.malic
g5630.t1	21.07	10	617	67.5469	8.35303	0.0861411	±	0.0366074		0.0473037	±	0.0173756	0.0281634	±	0.0171933	0.00852468	±	0.00887761		0.0188793	±	0.00993335	0.0877199	±	0.0272035		0.000665714	0.00286385	NADP+-dependent malic enzyme	ME4	1.1.1.40	8.2.10	TCA / org transformation.other organic acid transformatons.malic
[truncated: 96 more rows]

## Sheet: Table S2
Table S2: List of proteins extracted from nuclei-enriched extracts. Spectra were processed as previously described. Deflines, E.C. number and MapMan bins were manually curated.
[truncated: 539 more rows]

[truncated: 8 more sheets: Table S3, Table S4, Table S5, Table S6, Table S7, Table  S8, Table S9, Table S10]
